# Supplementary material for: Role of M1 macrophages in diabetic foot ulcers and related immune regulatory mechanisms
Source: Front Pharmacol. 2023 Jan 9;13:1098041. doi: 10.3389/fphar.2022.1098041 (PMC9868553; doi:10.3389/fphar.2022.1098041)
Supplement: Supplementary file 1 [file DataSheet1.ZIP]

Archive with 5 entries (4 files):
- supplementaryData/Table S1.txt
- supplementaryData/Table S2.txt
- supplementaryData/Table S3.txt
- supplementaryData/Table S4.xlsx
- supplementaryData/
