# Supplementary material for: Role of M1 macrophages in diabetic foot ulcers and related immune regulatory mechanisms
Source: Front Pharmacol. 2023 Jan 9;13:1098041. doi: 10.3389/fphar.2022.1098041 (PMC9868553; doi:10.3389/fphar.2022.1098041)
Supplement: Supplementary file 1 [file DataSheet1.ZIP › supplementaryData/Table S1.txt]

CTSS
FCER1G
PTGS2
IL1B
CXCR4
CD86
CXCL8
CXCL3
CXCL2
EREG
CD14
CSF1R
CD74
HLA-DRA
HLA-DRB1
HLA-DQA1
HLA-DQB1
HLA-DQA2
HLA-DMB
HLA-DMA
HLA-DPA1
HLA-DPB1
CSF2RA
CYBB
LYN
NR4A3
IL10RA
LYZ
TNFSF13B
NFKBIA
CXCL16
CCL3
CCL4
CCL3L1
CCL4L2
HCK
TYROBP
PLAUR
C5AR1
FPR1
ITGB2
TYMP
NAMPT
ICAM1
NR4A2
TNFAIP3
PTPN6
TNF
PAK1
TNFRSF1B
NFKBIE
IL1RN
CD81
LCP2
HMOX1
GMFG
VEGFA
NFKB1
HSPA1A
PRDX2
TPM2
GRB2
PDGFRB
CD4
NR2F2
HSPA1B
SOD1
RAC2
CXCL12
CMTM6
CKLF
NENF
RORA
ANGPTL2
CXCL14
CTSB
HMGB1
FGF7
NFKBIZ
HSPA2
IL18
PTGER4
JAG1
NR4A1
PGRMC2
LTBP4
PLSCR1
HSPA6
FGFR1
GRN
CSRP1
SBDS
IL13RA1
FAM3C
TNFRSF1A
CLEC11A
LTBP3
MIF
HRAS
NDRG1
CDK4
PRDX1
TANK
SDC2
TPT1
SOCS3
IL6ST
MAP3K8
FCGRT
LRP1
NRP2
CCL2
CD40
JUND
HLA-B
ILK
B2M
IFNGR2
PIK3R1
MYDGF
STAT3
NR3C1
DDX17
IFNGR1
RAC1
VEGFB
LIMS1
IRF1
ZYX
CACYBP
CTSL
