# Supplementary material for: Role of M1 macrophages in diabetic foot ulcers and related immune regulatory mechanisms
Source: Front Pharmacol. 2023 Jan 9;13:1098041. doi: 10.3389/fphar.2022.1098041 (PMC9868553; doi:10.3389/fphar.2022.1098041)
Supplement: Supplementary file 1 [file DataSheet1.ZIP › supplementaryData/Table S2.txt]

"logFC" "AveExpr" "t" "P.Value" "adj.P.Val" "B" "log2FoldChange" "change"
"S100A12" 6.69216166666666 8.58473583333333 35.400121107681 9.19632226289435e-15 1.40961227645645e-10 22.0065802403845 6.69216166666666 "UP"
"RHOD" 2.00872333333333 10.4385883333333 14.988690317229 7.8695041982848e-10 1.00519800292758e-06 12.9577363991274 2.00872333333333 "UP"
"CD24" 2.26937166666666 11.2282308333333 14.8611145571818 8.78234666877972e-10 1.03550622876197e-06 12.854807420913 2.26937166666666 "UP"
"CLIC3" 2.27563499999999 8.49054416666667 14.7501986118858 9.66823299205599e-10 1.05853339501596e-06 12.7645159857676 2.27563499999999 "UP"
"HEPHL1" 6.28813333333333 8.41946333333333 14.5068059916475 1.19652277728341e-09 1.14626882063751e-06 12.5637168945571 6.28813333333333 "UP"
"UPP1" 4.40384166666666 8.01249083333333 12.7246270523007 6.31982502301494e-09 2.54921784086245e-06 10.9729047380868 4.40384166666666 "UP"
"SLPI" 2.71181666666667 12.2122083333333 12.6588760966154 6.74547382273943e-09 2.65114417320385e-06 10.9098381394739 2.71181666666667 "UP"
"BNIP3" 2.745475 10.3879791666667 12.5325868974762 7.65133360897943e-09 2.68766096206894e-06 10.7877662860358 2.745475 "UP"
"KRT16P3" 3.23484333333333 8.58256666666667 12.4545179676202 8.27564967588111e-09 2.81887018293124e-06 10.7116807184959 3.23484333333333 "UP"
"SPRR3" 1.793065 7.14956416666667 12.0911625383907 1.1988739490632e-08 3.60320390024329e-06 10.35115012274 1.793065 "UP"
"TMSB10" 1.64683333333333 12.2620166666667 12.0325122302709 1.27390813332079e-08 3.69991047755834e-06 10.2919483223846 1.64683333333333 "UP"
"FOSL1" 3.68349833333333 8.58016083333333 11.5963166028693 2.01681817614629e-08 4.91241978136635e-06 9.84257328638393 3.68349833333333 "UP"
"SPRR4" 3.08826166666666 7.97394416666667 11.5753860666694 2.06251538727692e-08 4.91241978136635e-06 9.82059994541563 3.08826166666666 "UP"
"CSTB" 1.58653333333333 11.4831833333333 11.2871125441211 2.8178297193877e-08 5.99656413206839e-06 9.51402991928162 1.58653333333333 "UP"
"CDA" 3.85037666666666 9.71716166666667 11.2748551342154 2.85587931655136e-08 5.99656413206839e-06 9.50082993155072 3.85037666666666 "UP"
"UBC" 2.1443 9.05877333333333 11.2049540618367 3.08360413871729e-08 6.13003160945759e-06 9.42529325522207 2.1443 "UP"
"SPRR2C" 3.487825 7.40059583333333 11.1698421952246 3.20522970198216e-08 6.13003160945759e-06 9.38718269404913 3.487825 "UP"
"ADM" 3.19368166666667 8.08050416666667 11.0176884790821 3.79458740561649e-08 6.35175796036485e-06 9.22072413518414 3.19368166666667 "UP"
"MFSD10" 1.52762166666666 8.61926416666667 11.0138764616732 3.81076083929837e-08 6.35175796036485e-06 9.21652618465983 1.52762166666666 "UP"
"TMEM54" 2.017165 9.35566083333333 10.9384915346852 4.1461682844667e-08 6.35175796036485e-06 9.13323013287694 2.017165 "UP"
"CLDN4" 1.620635 6.97394083333333 10.9020808036372 4.31931637063164e-08 6.35175796036485e-06 9.09280722662758 1.620635 "UP"
"MIR1226" 1.22873166666666 6.9946125 10.7985252770996 4.85526301641267e-08 6.58597093058171e-06 8.9771544694098 1.22873166666666 "UP"
"VTRNA1-3" 2.66752166666666 7.30432416666667 10.7268297209509 5.26759818004772e-08 6.89582562782611e-06 8.89648376087683 2.66752166666666 "UP"
"KLK10" 2.77846666666666 9.98925 10.6629241628222 5.66665604644134e-08 7.06309214028145e-06 8.82416074667792 2.77846666666666 "UP"
"SH3BGRL3" 1.42985166666666 9.14601416666667 10.6627479909841 5.66779966893671e-08 7.06309214028145e-06 8.82396082323877 1.42985166666666 "UP"
"IER3" 2.0694756060606 8.27880931818182 10.3078549704286 8.5576123368103e-08 8.75709403773153e-06 8.41501815830649 2.0694756060606 "UP"
"GAL" 1.07411666666667 6.52826333333333 10.2524394190899 9.13550577749881e-08 8.90366159782981e-06 8.35002579672773 1.07411666666667 "UP"
"S100A7A" 3.72478166666666 7.74450583333333 10.2158941208886 9.53926098991407e-08 8.94332623554379e-06 8.30699382533549 3.72478166666666 "UP"
"EIF4EBP1" 2.52846666666666 8.052555 9.94491332896507 1.31962192448405e-07 1.1300092099716e-05 7.98361532820367 2.52846666666666 "UP"
"PTHLH" 3.5214625 6.54180625 9.90890461132683 1.37848386276249e-07 1.14833699176214e-05 7.94006595144628 3.5214625 "UP"
"TTC9" 2.11545 9.29436166666667 9.85350270744372 1.47456959308569e-07 1.18330007738873e-05 7.87279377753196 2.11545 "UP"
"MIR3147" 1.52139583333333 7.25960875 9.65529652510337 1.88108181450587e-07 1.36005764399745e-05 7.62942634640615 1.52139583333333 "UP"
"QSOX1" 2.49377833333333 10.3027608333333 9.61091627311075 1.98752186562294e-07 1.42358575496582e-05 7.57435047354182 2.49377833333333 "UP"
"MIR4708" 1.64032333333333 5.539625 9.58256409959275 2.05886148470331e-07 1.42895565056963e-05 7.53905250819925 1.64032333333333 "UP"
"DSC2" 2.776845 11.7978775 9.57677477536007 2.07376066500983e-07 1.42895565056963e-05 7.53183404310232 2.776845 "UP"
"KRT16P2" 2.51688333333333 10.5775583333333 9.5722044325567 2.0856037240787e-07 1.42895565056963e-05 7.52613287029358 2.51688333333333 "UP"
"PPIF" 2.43944333333333 10.7908616666667 9.40887551004359 2.55981045960619e-07 1.61175634823739e-05 7.32087347930746 2.43944333333333 "UP"
"ACP7" 2.53768999999999 8.60020833333333 9.36937935865462 2.69090794359858e-07 1.64984947837916e-05 7.2707907073927 2.53768999999999 "UP"
"KLK12" 3.68709 7.18922333333333 9.36395337738952 2.70946860103853e-07 1.65461094488919e-05 7.26389662887294 3.68709 "UP"
"MIR4432" 1.11645666666666 4.19867 9.31732228846352 2.87470584898301e-07 1.714532733588e-05 7.20451167859983 1.11645666666666 "UP"
"SPRR2F" 4.82265666666666 8.44203 9.26403226971037 3.07675018115876e-07 1.80691290332573e-05 7.13634489761927 4.82265666666666 "UP"
"HK2" 3.14029499999999 9.94248583333333 9.0797443491098 3.90022041064026e-07 2.10601640318922e-05 6.89810356243143 3.14029499999999 "UP"
"KRT6B" 3.91914166666666 9.71977916666667 8.97965553750015 4.44300303574824e-07 2.29300843541916e-05 6.76706228029898 3.91914166666666 "UP"
"CIB2" 1.528585 7.2251875 8.94410470967452 4.65465435392378e-07 2.33158633780862e-05 6.72023458889248 1.528585 "UP"
"PRR9" 4.652975 8.50277416666667 8.94124869976648 4.67211625450085e-07 2.3327100309117e-05 6.71646617684416 4.652975 "UP"
"SPRR2B" 5.16442333333333 8.72282 8.87493811150083 5.09774018660794e-07 2.44195817382207e-05 6.62870019745898 5.16442333333333 "UP"
"PPDPF" 1.23103999999999 10.3239466666667 8.86953676364236 5.13417879314533e-07 2.44399666277428e-05 6.62152821972263 1.23103999999999 "UP"
"IL1RN" 2.130755 9.42479416666667 8.83729012638858 5.35755705562132e-07 2.51133438986433e-05 6.57863845180928 2.130755 "UP"
"GGN" 1.09936833333333 5.62729416666667 8.82810695721431 5.42304221387201e-07 2.53428021506799e-05 6.56640165288569 1.09936833333333 "UP"
"CYSRT1" 1.17717333333333 8.13961333333333 8.82047165682121 5.47813674083949e-07 2.54451151404811e-05 6.55621975594749 1.17717333333333 "UP"
"EEF1A2" 2.28511833333333 7.9733075 8.80448748227749 5.59540878990359e-07 2.56785706382162e-05 6.53488181074258 2.28511833333333 "UP"
"MIR1238" 1.75435666666666 9.751905 8.80082199329481 5.62267558924466e-07 2.57266780393857e-05 6.52998428383499 1.75435666666666 "UP"
"S100A9" 5.01887833333333 10.1661775 8.75355121651393 5.98723913968073e-07 2.65512465564694e-05 6.46668044720593 5.01887833333333 "UP"
"AK1" 1.28845 8.13915 8.75277496958921 5.99343117728238e-07 2.65512465564694e-05 6.4656386746634 1.28845 "UP"
"RAX" 1.11098833333333 6.63368583333333 8.7141627202257 6.31018314449949e-07 2.75562641706234e-05 6.41372687948928 1.11098833333333 "UP"
"ULBP2" 1.55561333333333 6.85562 8.70480789656372 6.38956864935245e-07 2.78236671185439e-05 6.4011227893867 1.55561333333333 "UP"
"ACOT7" 1.086085 6.8900625 8.65624480224107 6.81907124351266e-07 2.90340900057117e-05 6.33552151460535 1.086085 "UP"
"ARTN" 1.43987666666667 6.32435666666667 8.57608565515579 7.59644179932111e-07 3.21443922143159e-05 6.22661044100791 1.43987666666667 "UP"
"EPN1" 1.914775 8.82681583333333 8.47241064260964 8.74407176715585e-07 3.57987299722777e-05 6.08457865541891 1.914775 "UP"
"RNF223" 2.58646833333333 8.53560416666667 8.44173318345278 9.11791378884825e-07 3.69733816284301e-05 6.04229653293568 2.58646833333333 "UP"
"TENM3-AS1" 1.14212 5.58884333333333 8.39195492840039 9.7610582067745e-07 3.87268486061884e-05 5.97343895346441 1.14212 "UP"
"CCNA1" 1.32192166666667 5.48116083333333 8.37765574913024 9.95457877794769e-07 3.87268486061884e-05 5.95360189745746 1.32192166666667 "UP"
"DSG3" 1.8457 11.9166166666667 8.32293278395096 1.07336165125037e-06 4.02987918579813e-05 5.87744875868789 1.8457 "UP"
"CNFN" 1.41023333333333 13.2306833333333 8.2692833024568 1.15604063611052e-06 4.19900257590095e-05 5.8024236345374 1.41023333333333 "UP"
"ORMDL2" 1.02975 10.973275 8.26576286592745 1.16169703220135e-06 4.20957260273812e-05 5.79748783412086 1.02975 "UP"
"ANKRD63" 1.02541833333333 7.5793825 8.22689286714091 1.22613849261894e-06 4.3281324124362e-05 5.74288606739908 1.02541833333333 "UP"
"KLF1" 1.03720166666667 6.63016916666667 8.22051276600918 1.23707308207226e-06 4.34904958761551e-05 5.73390544289828 1.03720166666667 "UP"
"FPR2" 1.069595 4.4683475 8.2123949268076 1.25113559524999e-06 4.3784032885826e-05 5.72247129896984 1.069595 "UP"
"PCNA-AS1" 1.08021333333333 6.63992 8.2008662205807 1.27139874042924e-06 4.40904974961524e-05 5.70621846936266 1.08021333333333 "UP"
"RBM38" 1.14574666666667 6.98139 8.19308210992556 1.28527687577542e-06 4.43709998916344e-05 5.69523508790958 1.14574666666667 "UP"
"SPIB" 1.06763333333333 6.53666166666667 8.19088491390135 1.28922321305941e-06 4.44072211455608e-05 5.69213344658756 1.06763333333333 "UP"
"CSTA" 1.37481666666666 11.9705416666667 8.18203813995408 1.30524318676263e-06 4.46579633185213e-05 5.67963879165769 1.37481666666666 "UP"
"NOP10" 1.32216666666667 9.10756833333333 8.15759639681703 1.35060975685915e-06 4.58012087458785e-05 5.6450668025011 1.32216666666667 "UP"
"GLTPD2" 1.18252 5.833215 8.14926560780603 1.36645216138149e-06 4.62361561361047e-05 5.63326574418688 1.18252 "UP"
"ADAP2" 1.913595 9.65552416666667 8.10245830854183 1.4592045660806e-06 4.86232338888771e-05 5.5667950569823 1.913595 "UP"
"ANGPTL4" 2.49175333333333 8.22380666666667 8.08351512516572 1.49861851160435e-06 4.93974634066533e-05 5.53981399731378 2.49175333333333 "UP"
"LCE3E" 3.018635 11.4093991666667 8.07414106722859 1.51853844594782e-06 4.95237389350812e-05 5.52644529859998 3.018635 "UP"
"CLDN17" 4.55380999999999 6.65440833333333 8.02622515309912 1.62483732064984e-06 5.18432694635282e-05 5.45793347133156 4.55380999999999 "UP"
"TMEM88B" 1.01217666666667 8.59678 8.02205895973526 1.63444531071424e-06 5.19767172668629e-05 5.45196247671616 1.01217666666667 "UP"
"MIR521-1" 1.24642 4.944475 7.99969262578563 1.68706558768762e-06 5.34283911737103e-05 5.41986856098094 1.24642 "UP"
"PAQR5" 2.20520333333332 9.34367333333333 7.98328417703861 1.7268090558532e-06 5.44619942553865e-05 5.39628245871665 2.20520333333332 "UP"
"S100A14" 1.52138 10.96286 7.96636043880887 1.76884158093023e-06 5.54140732444605e-05 5.3719189990061 1.52138 "UP"
"PNP" 2.0790725 7.73086375 7.9455680765932 1.82197156085041e-06 5.64185456256872e-05 5.34193520815758 2.0790725 "UP"
"FAM83A-AS1" 1.499615 6.0550925 7.89872796333672 1.94795303276611e-06 5.91251962103742e-05 5.27418230623423 1.499615 "UP"
"ELOVL1" 1.45212 9.80565666666667 7.89368081094629 1.96206850275321e-06 5.93500253718776e-05 5.266864614651 1.45212 "UP"
"MALAT1" 2.10468888888889 10.1274383333333 7.8933119617217 1.96310430999099e-06 5.93500253718776e-05 5.26632970206687 2.10468888888889 "UP"
"AREG" 3.47343916666666 8.72527791666667 7.88782843320722 1.97857172631902e-06 5.96998964980669e-05 5.25837527559212 3.47343916666666 "UP"
"RCAN1" 1.39479833333333 7.62071416666667 7.87289407257068 2.02135527946856e-06 6.051432367909e-05 5.23669144464449 1.39479833333333 "UP"
"TM4SF1" 2.34676166666666 10.2401191666667 7.8308499470402 2.14714859767976e-06 6.3413282669047e-05 5.17548843951194 2.34676166666666 "UP"
"FGF11" 1.76187 8.911565 7.80603764739426 2.22525314465448e-06 6.50929011474501e-05 5.13926032264467 1.76187 "UP"
"CNGB1" 1.32750333333333 6.28458333333333 7.79905437352232 2.24777366214557e-06 6.53761760517423e-05 5.12904948447646 1.32750333333333 "UP"
"MAFF" 1.32906499999999 6.70596416666667 7.77651675760045 2.32211688118303e-06 6.66543212636207e-05 5.09605135257256 1.32906499999999 "UP"
"PDZK1IP1" 1.44192 9.44028666666667 7.76705524685961 2.35409878836293e-06 6.73201981866174e-05 5.08217838520243 1.44192 "UP"
"SPAG17" 1.43369833333333 6.13670916666667 7.76483520896441 2.36167032766366e-06 6.74109549021015e-05 5.07892153086604 1.43369833333333 "UP"
"LINC00462" 1.38856666666667 4.076445 7.75804830669614 2.38497768191786e-06 6.79496987145669e-05 5.06896091541238 1.38856666666667 "UP"
"LYNX1-SLURP2" 1.19566666666666 7.85114833333333 7.74892253313479 2.41670169014727e-06 6.82768739739089e-05 5.05555809165571 1.19566666666666 "UP"
"SPRR1B" 2.762575 10.6977791666667 7.74351382030061 2.43571464257301e-06 6.82768739739089e-05 5.04760921914607 2.762575 "UP"
"MIR4486" 1.18194166666666 6.62239416666667 7.72119262402239 2.51587056805464e-06 6.93745498853046e-05 5.01476394904332 1.18194166666666 "UP"
"RELL2" 1.434575 7.2125725 7.68739369328081 2.6426022628204e-06 7.19463720861654e-05 4.96490322211664 1.434575 "UP"
"FOXD4L5" 1.056925 5.60864416666667 7.65722677709689 2.76142768373718e-06 7.45196541132455e-05 4.9202718503868 1.056925 "UP"
"RNF11" 1.26722 10.27974 7.64686854822031 2.80352150567599e-06 7.51917807949291e-05 4.90491900719173 1.26722 "UP"
"RGS20" 1.41793666666667 6.21580333333333 7.63234892380456 2.8636731243098e-06 7.62055236969108e-05 4.88337402592031 1.41793666666667 "UP"
"C4orf3" 1.10854333333333 6.69825166666667 7.60954169443345 2.96093204602234e-06 7.81074609770867e-05 4.84947443055142 1.10854333333333 "UP"
"KRT17" 1.97206166666667 7.09040083333333 7.59638854966656 3.01860604646658e-06 7.88231575472567e-05 4.82989248486208 1.97206166666667 "UP"
"MAPK3" 1.20235666666666 9.22527833333333 7.52152390840986 3.37032239241964e-06 8.49676013667899e-05 4.71799329470608 1.20235666666666 "UP"
"SLAMF7" 2.6223 8.06569 7.49710434873901 3.49422161822779e-06 8.7230340332566e-05 4.68133011880582 2.6223 "UP"
"ZNF426" 2.12018666666666 9.23209166666667 7.4748820089469 3.61116327294031e-06 8.87954991833715e-05 4.64789566785068 2.12018666666666 "UP"
"MMP1" 6.036585 6.62767916666667 7.47452206407807 3.6130911477011e-06 8.87954991833715e-05 4.64735356478626 6.036585 "UP"
"LCE3A" 4.38221333333333 9.682595 7.44829101583333 3.75655772574055e-06 9.08210044481879e-05 4.60780038492786 4.38221333333333 "UP"
"LYPD5" 2.38660666666666 11.04123 7.42838931949225 3.86942110574927e-06 9.26726354826951e-05 4.57772872856184 2.38660666666666 "UP"
"HMOX2" 1.820435 8.45878416666667 7.40798227138995 3.98888113765755e-06 9.46463933096206e-05 4.54683752202939 1.820435 "UP"
"TXN" 1.87777999999999 10.9067433333333 7.3961564389725 4.05988718614645e-06 9.56867681796636e-05 4.5289101830183 1.87777999999999 "UP"
"C7orf57" 1.11844166666666 6.15473416666667 7.39445979139017 4.07018351077379e-06 9.56867681796636e-05 4.52633659067669 1.11844166666666 "UP"
"CRCT1" 1.74021666666666 12.458175 7.37057744231441 4.21808282166341e-06 9.82595341800255e-05 4.49006851268863 1.74021666666666 "UP"
"AURKAIP1" 1.18400666666666 7.69071166666667 7.36231467872082 4.27056680401164e-06 9.90306323326633e-05 4.4775024249263 1.18400666666666 "UP"
"FCHSD1" 2.60140833333333 8.99493083333333 7.35025684614907 4.34839883995982e-06 0.000100286206719579 4.45914801292436 2.60140833333333 "UP"
"C5orf52" 1.00693833333333 4.5972975 7.34046578262467 4.41270200834022e-06 0.000100952084154983 4.44422944035096 1.00693833333333 "UP"
"RNF222" 1.53590833333333 8.03726083333333 7.33824159577961 4.42744906527015e-06 0.000101138508602773 4.44083863400723 1.53590833333333 "UP"
"NAGS" 1.75792166666666 7.2743725 7.32200470779382 4.53669567068121e-06 0.000102933577767195 4.41606472607529 1.75792166666666 "UP"
"HS3ST1" 1.21630833333333 6.59694083333333 7.3025180805961 4.67158124982297e-06 0.000104994131081065 4.38628471952406 1.21630833333333 "UP"
"BSN-DT" 1.03439666666667 4.417575 7.29815113470376 4.70238647782824e-06 0.000105256859355532 4.3796038849592 1.03439666666667 "UP"
"PHF13" 1.06057666666667 7.849475 7.26469878854355 4.94560645674053e-06 0.000107986119328944 4.32833943204631 1.06057666666667 "UP"
"UTS2R" 1.01869 7.13391166666667 7.22769603935145 5.230201234102e-06 0.000112162546058863 4.27145475048335 1.01869 "UP"
"DUSP21" 1.031155 4.8184225 7.22498732392452 5.25170320850919e-06 0.000112427523435795 4.26728320371243 1.031155 "UP"
"MIR4781" 1.79433333333333 5.63785833333333 7.19626576420753 5.48552851723968e-06 0.000116618836494105 4.22298837866318 1.79433333333333 "UP"
"TTYH3" 1.143075 7.81912083333333 7.18277121552203 5.5991633470066e-06 0.00011837789763161 4.20213752997738 1.143075 "UP"
"PNLIPRP3" 2.16190333333333 9.64489166666667 7.1796988099906 5.62538132543578e-06 0.000118537441008027 4.19738674101629 2.16190333333333 "UP"
"TMEM40" 1.68422833333333 9.67475083333333 7.17916966671793 5.62990977647729e-06 0.000118537441008027 4.19656840731775 1.68422833333333 "UP"
"KRT16" 3.58098833333333 11.1300225 7.16505569656894 5.75213043605526e-06 0.000120613755572989 4.17472648976434 3.58098833333333 "UP"
"POU4F3" 1.084595 6.87211083333333 7.15782204154699 5.81585399918636e-06 0.000121617203409998 4.16352143858528 1.084595 "UP"
"SLC66A2" 1.03526333333333 8.00828666666667 7.13301909918735 6.04007263729058e-06 0.000125450180737656 4.12504621937485 1.03526333333333 "UP"
"AMPD3" 1.91806666666666 7.90980833333333 7.11239626313991 6.23345252218009e-06 0.000128464820329378 4.09299036091881 1.91806666666666 "UP"
"VWA1" 1.0855 7.20169 7.02361820264092 7.14370730827764e-06 0.000141106630955257 3.95431963263291 1.0855 "UP"
"TM4SF19" 1.45624166666667 7.67807416666667 7.00872708275969 7.30965414502436e-06 0.00014309371485943 3.93095222261215 1.45624166666667 "UP"
"PGLYRP4" 2.54393833333333 9.0491325 6.99948918072985 7.41464247419109e-06 0.000144637803430062 3.91644037787587 2.54393833333333 "UP"
"DDIT4" 2.89910666666666 8.61432166666667 6.98817214139591 7.54543358249106e-06 0.000145845950373335 3.89864615768676 2.89910666666666 "UP"
"MIR4535" 1.14711666666666 4.50576166666667 6.97606892985027 7.68800881521409e-06 0.000147302248899502 3.879595992269 1.14711666666666 "UP"
"KIAA1671-AS1" 1.03366 6.75515333333333 6.95383496989934 7.95738353978224e-06 0.000149881263437683 3.84454685958465 1.03366 "UP"
"PDLIM7" 1.29677 7.469695 6.95188683725101 7.98145602014621e-06 0.000149881263437683 3.84147256769775 1.29677 "UP"
"MIF" 1.22133833333333 9.69236083333333 6.95058529778481 7.99758155637684e-06 0.000149881263437683 3.8394183496429 1.22133833333333 "UP"
"CBLN4" 1.08569 5.06327 6.94826550117215 8.02640817926621e-06 0.000150131599807847 3.83575642928742 1.08569 "UP"
"AJAP1" 3.11759 7.98345833333333 6.91686007922957 8.42763674075453e-06 0.000155824868470791 3.78610710625311 3.11759 "UP"
"CEACAM19" 1.45671666666666 8.22844 6.89747813271144 8.68577080926665e-06 0.000159826524567154 3.75539684751103 1.45671666666666 "UP"
"GLDC" 1.18364166666666 5.92808916666667 6.88976024790787 8.79086988469474e-06 0.000161165171098604 3.74315335088085 1.18364166666666 "UP"
"KRT14" 1.12716666666667 12.2406666666667 6.82561642889373 9.71803068234742e-06 0.000171216062412668 3.64107290022594 1.12716666666667 "UP"
"MIR4688" 1.04479166666667 7.16216083333333 6.80503493198208 1.00369433227315e-05 0.000174428874434046 3.60819614857792 1.04479166666667 "UP"
"MIR9-3" 1.01555333333333 4.67826166666667 6.74590075761142 1.10161555932173e-05 0.000186374870786793 3.51340322196523 1.01555333333333 "UP"
"DRAP1" 1.39076833333333 8.16355583333333 6.73358868866123 1.12324175089547e-05 0.0001884308687238 3.49360470741736 1.39076833333333 "UP"
"PGF" 1.69434333333333 7.50185166666667 6.71975769321042 1.14807069382862e-05 0.000191070875081489 3.47133812376409 1.69434333333333 "UP"
"MIR4326" 1.32933166666666 6.30731083333333 6.7081745130704 1.16930945594237e-05 0.000193554809294651 3.45266950055537 1.32933166666666 "UP"
"GPR119" 1.19023333333333 5.77065333333333 6.70513673153326 1.17494775583541e-05 0.000194058294609661 3.44777036456027 1.19023333333333 "UP"
"MIR3161" 1.11809 6.99895166666667 6.7044913856855 1.17614924120808e-05 0.000194058294609661 3.44672942476892 1.11809 "UP"
"MIR31HG" 3.653035 6.68517083333333 6.6872403312486 1.20875136980898e-05 0.00019708478048761 3.41888171871074 3.653035 "UP"
"ZSCAN12P1" 1.03135 5.27991166666667 6.6752298558089 1.23201093801718e-05 0.00019962223739881 3.39946880985466 1.03135 "UP"
"CDH26" 1.21221333333333 7.05350333333333 6.65933004630463 1.26353045711091e-05 0.000202587812202888 3.37373803683224 1.21221333333333 "UP"
"CALB2" 2.84071833333333 7.12076083333333 6.6550971280299 1.27206414496077e-05 0.000203742938494866 3.36688184160899 2.84071833333333 "UP"
"KRT75" 3.96664333333333 7.679315 6.64758187001614 1.28736508125788e-05 0.000204484269072754 3.35470288119443 3.96664333333333 "UP"
"CDX1" 1.003515 6.22598583333333 6.64098031338026 1.30096572834067e-05 0.000206004159958738 3.34399803164922 1.003515 "UP"
"CHST2" 1.25174833333333 5.20789416666667 6.63682649744688 1.30960101836441e-05 0.000206991772559773 3.33725918637549 1.25174833333333 "UP"
"HPCA" 1.23594833333333 7.3058675 6.62014324110051 1.34489653728722e-05 0.000210782966498349 3.31016886577535 1.23594833333333 "UP"
"SCO2" 1.19412833333333 7.78174083333333 6.59152380956054 1.40779838427378e-05 0.000217747059880408 3.2636046391734 1.19412833333333 "UP"
"GPX3" 1.99210833333333 7.65095583333333 6.56583515663825 1.46689954812244e-05 0.00022372772411563 3.22170988239782 1.99210833333333 "UP"
"SOWAHB" 1.07446333333333 6.07501 6.55949457114669 1.48188548944108e-05 0.000225340682362628 3.21135482559036 1.07446333333333 "UP"
"GREM1" 1.685445 7.68370583333333 6.54969104959288 1.50537422056295e-05 0.000227920874644272 3.19533308008616 1.685445 "UP"
"MIR3928" 1.64877833333333 6.49641083333333 6.45929055872709 1.7413763865326e-05 0.000252047377268855 3.04694964490112 1.64877833333333 "UP"
"KLK9" 2.43415833333333 8.11628916666667 6.45472605482758 1.75428061813194e-05 0.000252932164534397 3.03942666704362 2.43415833333333 "UP"
"SPNS2" 1.61972833333333 9.3198125 6.42395319337248 1.84394679235622e-05 0.000260591684839123 2.98863114258195 1.61972833333333 "UP"
"ARHGAP5-AS1" 1.08841333333333 7.021615 6.41377236556407 1.87466309602063e-05 0.000264106947939377 2.97179641999636 1.08841333333333 "UP"
"ERO1A" 2.20989999999999 9.69244833333333 6.39744357247778 1.92505753366474e-05 0.000268736629107588 2.94476482449892 2.20989999999999 "UP"
"KRTAP10-1" 1.22878833333333 7.23279583333333 6.39573397163792 1.93041557157877e-05 0.000269239398372697 2.9419324632756 1.22878833333333 "UP"
"NRBF2" 1.59143333333333 9.76857333333333 6.38721426304955 1.957351974956e-05 0.000271759882899688 2.9278113391197 1.59143333333333 "UP"
"MIR1224" 1.19436333333333 5.82576583333333 6.38640642947848 1.95992651155018e-05 0.000271871073022998 2.92647184698709 1.19436333333333 "UP"
"MIR3677" 1.21451 9.15283333333333 6.38124982118953 1.97644460493447e-05 0.00027366705424061 2.91791933929774 1.21451 "UP"
"RAP1GAP" 1.87350666666666 6.85930833333333 6.3787402741521 1.98453631835153e-05 0.000274291908815981 2.91375575484829 1.87350666666666 "UP"
"STEAP1B" 1.00197 6.08619 6.36943808500319 2.01483532607855e-05 0.000276981128951857 2.89831469911164 1.00197 "UP"
"MIR4519" 1.49329833333333 9.09816583333333 6.33479968917412 2.13200779183215e-05 0.000289454521108974 2.84070889518163 1.49329833333333 "UP"
"ETHE1" 1.95141833333333 9.20978083333333 6.32771199367025 2.15685471965632e-05 0.000292051847552051 2.82890058992377 1.95141833333333 "UP"
"CCL20" 2.49913166666666 5.64060583333333 6.3136984232254 2.20688179403888e-05 0.0002962091430738 2.8055325537893 2.49913166666666 "UP"
"LOC100133920" 1.53959833333333 6.46176083333333 6.30937922522959 2.22254574379201e-05 0.000297515857563041 2.79832453622356 1.53959833333333 "UP"
"S100A2" 1.41349333333333 7.985655 6.28784352879269 2.30241021223451e-05 0.000305309351174294 2.7623454868288 1.41349333333333 "UP"
"TPI1P3" 1.31951999999999 5.83798333333333 6.28531520283938 2.31198242620085e-05 0.000305764164182974 2.75811716290068 1.31951999999999 "UP"
"ISG20" 1.33514 6.36887333333333 6.25083463137751 2.44678379761507e-05 0.000318372682935856 2.70036182512287 1.33514 "UP"
"LCN2" 2.15843666666667 7.80738166666667 6.24760502116157 2.4598262918969e-05 0.000319256709586755 2.69494353823923 2.15843666666667 "UP"
"USP17L10" 1.130155 5.4252775 6.23226146004802 2.52279573200584e-05 0.000323861053785052 2.66918154360597 1.130155 "UP"
"GIPR" 1.73699833333333 7.45226916666667 6.22513221187129 2.55262823038911e-05 0.000326740649913147 2.65720008309391 1.73699833333333 "UP"
"ANXA1" 1.40816666666666 12.6825666666667 6.22487126966497 2.55372715681074e-05 0.000326740649913147 2.65676140497151 1.40816666666666 "UP"
"DUSP5" 1.75242583333333 6.67141541666667 6.21742076453313 2.5853147240416e-05 0.000328587927778686 2.64423204689031 1.75242583333333 "UP"
"TSTD1" 1.29012666666666 8.04015166666667 6.21262583839312 2.60586048293873e-05 0.000330377415074316 2.63616435057212 1.29012666666666 "UP"
"UNC13D" 1.690285 7.81804916666667 6.20949536585853 2.61936674884453e-05 0.000331541317310397 2.63089541662565 1.690285 "UP"
"MIR412" 1.20250666666666 7.72222166666667 6.19151992217821 2.69835799332706e-05 0.000337360777501771 2.60061380739761 1.20250666666666 "UP"
"ANKRD31" 2.04865333333333 5.58072583333333 6.18800360722323 2.71410063380422e-05 0.000338776339698299 2.59468482411549 2.04865333333333 "UP"
"EREG" 1.43336666666666 10.68655 6.18412775190685 2.73156480222798e-05 0.000339755317944652 2.58814757361921 1.43336666666666 "UP"
"MXD1" 2.10253833333333 10.1433975 6.17159812025473 2.78883416502853e-05 0.000344180757500461 2.56699975698573 2.10253833333333 "UP"
"CTSLP2" 1.14865166666666 6.66774583333333 6.14478894506146 2.91564958927802e-05 0.000355254983342238 2.52167576325929 1.14865166666666 "UP"
"NOSIP" 1.74532666666666 8.001335 6.14227516870811 2.92784720074382e-05 0.000356174935658741 2.51742070790343 1.74532666666666 "UP"
"TMEM256-PLSCR3" 1.33636333333333 8.47233166666667 6.11302626646621 3.07377724263941e-05 0.00036700420781526 2.46784540365593 1.33636333333333 "UP"
"CCDC124" 1.54467666666666 9.59646166666667 6.09891423314096 3.14689862448095e-05 0.000373577437735802 2.44388291906674 1.54467666666666 "UP"
"ULBP1" 2.33440333333333 4.9852 6.07062591745344 3.29902901845956e-05 0.000385423146302958 2.39576393978096 2.33440333333333 "UP"
"NKX2-5" 1.01616666666667 5.53131166666667 6.06844516990228 3.31107293157144e-05 0.000385489849984815 2.39204974383549 1.01616666666667 "UP"
"ADAMTSL4" 1.48624 6.82108833333333 6.05797898177154 3.36952170894728e-05 0.000390976750603663 2.3742146264476 1.48624 "UP"
"ARGFX" 1.029465 5.23534916666667 6.04165258355865 3.46286911898417e-05 0.000399690194697209 2.34636237523462 1.029465 "UP"
"TMEM258" 1.05374833333333 7.22271916666667 6.0381009376045 3.48353304507533e-05 0.000400841373827445 2.34029840496301 1.05374833333333 "UP"
"IGFBP6" 1.413515 7.9986175 6.03250127365329 3.51637587556901e-05 0.00040283265635816 2.33073409197661 1.413515 "UP"
"HS3ST3A1" 1.71250499999999 6.84867583333333 6.02941740066623 3.5346018464939e-05 0.00040431624703775 2.32546489750358 1.71250499999999 "UP"
"FBN2" 1.72145333333333 6.12117333333333 6.02046136002516 3.58809707800398e-05 0.000408909680383978 2.31015473309373 1.72145333333333 "UP"
"GPR50" 1.05543833333333 5.65355083333333 6.00737718500155 3.66778236325873e-05 0.000415519350066739 2.28776725212596 1.05543833333333 "UP"
"STK17A" 2.58383833333333 8.91793583333333 5.98942944304776 3.78012068751879e-05 0.000423641728463249 2.25701874544858 2.58383833333333 "UP"
"BCKDK" 1.10467166666667 8.8807575 5.96647917730111 3.92905435324894e-05 0.000433894417338614 2.21763363106275 1.10467166666667 "UP"
"CST3" 1.01336166666667 10.1872358333333 5.96261574514862 3.95472508689343e-05 0.000435208792159686 2.21099627085399 1.01336166666667 "UP"
"SOST" 1.15083 6.66038166666667 5.96177128228006 3.96035954909567e-05 0.000435208792159686 2.20954520729233 1.15083 "UP"
"IGFL2" 2.24003666666666 9.326805 5.9616523876878 3.96115351879045e-05 0.000435208792159686 2.20934089941091 2.24003666666666 "UP"
"RAET1L" 2.61932333333333 4.70079666666667 5.96127558423092 3.96367088892825e-05 0.000435208792159686 2.20869338905881 2.61932333333333 "UP"
"BARHL1" 1.016175 7.05685083333333 5.95993964117299 3.97260966433857e-05 0.000435566244170111 2.20639750340256 1.016175 "UP"
"MIR663B" 1.01191333333333 8.84319166666667 5.94950870126272 4.04313417448178e-05 0.000439525961889764 2.18846276775958 1.01191333333333 "UP"
"IL36RN" 1.51932333333333 9.12758666666667 5.94396193537164 4.08117000262603e-05 0.000440226416609794 2.17891954140525 1.51932333333333 "UP"
"KLK8" 1.31626833333333 10.2890325 5.92712658285645 4.19893031279321e-05 0.000448197798290351 2.14992777464156 1.31626833333333 "UP"
"NGF" 1.17149333333333 6.12142 5.90807427582839 4.3365078070272e-05 0.00045873010121541 2.11707020332776 1.17149333333333 "UP"
"CFAP251" 1.04644 6.33493166666667 5.90476847669551 4.36085638494689e-05 0.000460949963720291 2.11136383970324 1.04644 "UP"
"FER1L6" 1.08521833333333 5.8081525 5.90195544193624 4.38168842937712e-05 0.000462551792324329 2.10650686223442 1.08521833333333 "UP"
"ZFP92" 1.20181833333333 5.45336083333333 5.89694474888576 4.41905418387293e-05 0.000465534450380785 2.09785266433477 1.20181833333333 "UP"
"ANXA3" 2.60713666666666 8.70932 5.88941940937206 4.47580103377221e-05 0.000469254981160468 2.08484868920947 2.60713666666666 "UP"
"RIMS3" 1.95923 8.09085333333333 5.88555908574293 4.50520681518781e-05 0.000472015106378666 2.07817487200103 1.95923 "UP"
"MAP7D1" 1.32725833333333 7.8779575 5.8738811333035 4.59540235442652e-05 0.00047729322470411 2.05797304171584 1.32725833333333 "UP"
"CCDC85B" 1.00318 6.62358333333333 5.8713405038297 4.6152746160402e-05 0.000478926634555021 2.05357544601425 1.00318 "UP"
"OASL" 1.48637 7.34439666666667 5.87098753583211 4.61804257484552e-05 0.000478926634555021 2.05296441939355 1.48637 "UP"
"SPHK1" 1.88355666666666 7.67633666666667 5.84876858118933 4.7958329275759e-05 0.000490724480065977 2.01446585611284 1.88355666666666 "UP"
"IVL" 2.5491 10.7701333333333 5.82527059014565 4.99168329799848e-05 0.000503703236285193 1.97367602388409 2.5491 "UP"
"MMP13" 1.077165 4.1923825 5.82130281993253 5.02557234962454e-05 0.000505182456866643 1.96678081850944 1.077165 "UP"
"SESN2" 2.22282499999999 8.07314416666667 5.82077900529742 5.03006427463914e-05 0.000505247871570568 1.96587036739373 2.22282499999999 "UP"
"GPR68" 1.17883 6.77338 5.81709740565431 5.06175442807867e-05 0.000506286480919751 1.95947023649065 1.17883 "UP"
"MDFI" 1.36722833333333 6.81326416666667 5.81645960656374 5.06726564494465e-05 0.000506286480919751 1.95836128780405 1.36722833333333 "UP"
"ADAM8" 1.05182166666666 6.72725916666667 5.80595751072228 5.15892387844434e-05 0.000512136444665985 1.94009301490889 1.05182166666666 "UP"
"KRT6C" 5.51059333333333 8.11992666666667 5.8037303478867 5.1785839763767e-05 0.000512612933474285 1.93621691527792 5.51059333333333 "UP"
"TREX2" 1.14467666666667 5.883025 5.79161631777569 5.28690290759146e-05 0.000520044767798626 1.91512185357555 1.14467666666667 "UP"
"GPRIN1" 1.57548333333333 6.69457 5.77827826762289 5.40891662997722e-05 0.000526399200662164 1.89187168712616 1.57548333333333 "UP"
"MIR520E" 1.87446833333333 6.39538583333333 5.77105441009768 5.47622692346449e-05 0.000530538923830966 1.87926912136219 1.87446833333333 "UP"
"MIR4469" 1.26353666666666 6.558065 5.75617430263583 5.61765614961915e-05 0.00053781676098372 1.85328680041131 1.26353666666666 "UP"
"KCTD11" 1.95416166666666 9.2060125 5.74323875376026 5.74371113873434e-05 0.000543124754445148 1.83067492556653 1.95416166666666 "UP"
"SPRY4" 1.57042333333333 7.18389333333333 5.7432326764241 5.74377105268519e-05 0.000543124754445148 1.83066429667789 1.57042333333333 "UP"
"CRB3" 1.31806 7.60959833333333 5.72891586702825 5.88674760793701e-05 0.000551540753878108 1.80561086756732 1.31806 "UP"
"HIF1A-AS2" 2.10477833333333 5.7084125 5.7162000088525 6.01686119461177e-05 0.000560988128899083 1.78333519792645 2.10477833333333 "UP"
"MIR1908" 1.21114833333333 7.78670083333333 5.70290264203559 6.15614994857162e-05 0.00057050463368625 1.76001692622239 1.21114833333333 "UP"
"ATG101" 1.2378225 6.89698541666667 5.69449429429031 6.24596516910933e-05 0.000576438198927803 1.74525943836346 1.2378225 "UP"
"KLK11" 1.090735 10.6642158333333 5.69128947827979 6.28055804426425e-05 0.000578536019846649 1.73963209901764 1.090735 "UP"
"PET100" 1.03909333333333 6.927595 5.66313727057749 6.59319019167726e-05 0.000596226662289257 1.69013878433143 1.03909333333333 "UP"
"RNF225" 1.33326 9.04257666666667 5.64864581817193 6.76042732710241e-05 0.000607408148123246 1.66461940579596 1.33326 "UP"
"JOSD2" 1.11573833333333 7.07151416666667 5.6442973642845 6.81147144446037e-05 0.000610920036867692 1.65695617283191 1.11573833333333 "UP"
"VSIG10L" 1.20932666666667 8.91125 5.63788592722131 6.88746856516489e-05 0.000614500105744165 1.64565263363868 1.20932666666667 "UP"
"PPARD" 1.61798166666667 9.85940416666667 5.62486386836927 7.0445672239976e-05 0.000624112414138301 1.62267703895071 1.61798166666667 "UP"
"S100A8" 3.90757166666666 11.0040141666667 5.62450625585619 7.04893399407968e-05 0.000624112414138301 1.62204575411828 3.90757166666666 "UP"
"KRT33B" 1.50529666666666 5.57378 5.62294695905677 7.06800752550705e-05 0.000625149563479354 1.61929296006898 1.50529666666666 "UP"
"MIR3152" 1.73378333333333 3.57579333333333 5.6143085831107 7.17465581570528e-05 0.000632392894440084 1.60403667921481 1.73378333333333 "UP"
"URAD" 1.01462333333333 5.12314833333333 5.59766187001221 7.38494857057377e-05 0.000641633424191669 1.5746080584225 1.01462333333333 "UP"
"MIR4783" 1.30104333333333 5.97922833333333 5.59442620921069 7.42656660215504e-05 0.000643495833113807 1.56888355535494 1.30104333333333 "UP"
"CD68" 2.3926 10.6012333333333 5.59236525600028 7.45320300529208e-05 0.000645438958559983 1.56523659007337 2.3926 "UP"
"JUNB" 1.882925 10.4077041666667 5.59141851677036 7.46547242974937e-05 0.000645771791214437 1.56356109091885 1.882925 "UP"
"MIR4529" 1.76679 4.56280166666667 5.59027361226273 7.48033823253238e-05 0.000645840030975722 1.56153472391246 1.76679 "UP"
"PGAM1" 2.08256666666667 8.51703666666667 5.58983222929716 7.48607755347585e-05 0.000645840030975722 1.56075347226135 2.08256666666667 "UP"
"ULBP3" 1.26107 5.99991 5.57977052737235 7.61816690632285e-05 0.000651625347880116 1.54293697094598 1.26107 "UP"
"CXCR1" 1.037995 7.07118916666667 5.56779653108951 7.77854302782167e-05 0.000659820185558664 1.52171635801636 1.037995 "UP"
"PGAM4" 1.43230666666666 8.450425 5.5494017295313 8.03182899862163e-05 0.000674585615840397 1.48907866509752 1.43230666666666 "UP"
"CXCL8" 3.92110666666666 6.52506833333333 5.54082446799308 8.15286640717181e-05 0.000681971512335798 1.47384442714112 3.92110666666666 "UP"
"PIM3" 1.09799833333333 7.5846225 5.53292718520372 8.26599464569924e-05 0.000687845634795211 1.45980909818024 1.09799833333333 "UP"
"TPGS1" 1.46100166666666 6.39996583333333 5.5319708520127 8.27980503263182e-05 0.000688621006729141 1.45810889600621 1.46100166666666 "UP"
"ADAMTSL5" 1.10389 6.77260666666667 5.52511669934415 8.37949422730209e-05 0.000695402747786066 1.44591972537009 1.10389 "UP"
"HMOX1" 1.28543666666667 9.550545 5.50628011344271 8.65997390199183e-05 0.000712889795755804 1.41238874609034 1.28543666666667 "UP"
"NABP1" 1.66100499999999 7.62833416666667 5.49969008100195 8.76040242503152e-05 0.000718456117554217 1.40064653566271 1.66100499999999 "UP"
"HCAR2" 2.09942666666667 6.55264333333333 5.49255254949724 8.87054852518642e-05 0.000725135662369507 1.38792218479289 2.09942666666667 "UP"
"SPRR2A" 1.41496833333333 7.92720083333333 5.48361303913806 9.01054721761246e-05 0.000731202724835754 1.37197570828926 1.41496833333333 "UP"
"LGALS17A" 1.056425 4.4721025 5.47387529751825 9.16567667636626e-05 0.000738651377998644 1.35459311107829 1.056425 "UP"
"CLCF1" 1.00406 7.53863333333333 5.47105198481934 9.21117398153279e-05 0.000740547259879679 1.349550906543 1.00406 "UP"
"RNF39" 1.69006928571428 10.1483508333333 5.47031878305734 9.22302797576421e-05 0.000740547259879679 1.34824129353657 1.69006928571428 "UP"
"LRRC20" 1.47747333333333 7.52057833333333 5.46555579480598 9.30042230876998e-05 0.000744209436612823 1.33973209664931 1.47747333333333 "UP"
"CXCL2" 1.01044666666666 6.64287666666667 5.45455766731504 9.48173514708e-05 0.000753426834289488 1.32007205738896 1.01044666666666 "UP"
"SERP1" 1.16105916666666 7.38183541666667 5.44948828655809 9.56654730513506e-05 0.000758200812270477 1.31100468070373 1.16105916666666 "UP"
"KRT6A" 3.27741666666667 9.05279166666667 5.44897634375551 9.57515618809823e-05 0.000758490925329042 1.31008880028485 3.27741666666667 "UP"
"UCA1" 1.37435416666666 6.47858041666667 5.44221113927556 9.68968354528848e-05 0.000764730312224418 1.29798236557842 1.37435416666666 "UP"
"CD274" 1.24175666666666 5.604605 5.42767240254607 9.94067539264844e-05 0.000776689629514408 1.27194441040863 1.24175666666666 "UP"
"GNRHR" 1.5804 5.047575 5.42214468501416 0.000100378770616303 0.000780621915782188 1.26203722815892 1.5804 "UP"
"RNF122" 2.09764833333333 7.83814583333333 5.38823111147772 0.000106563565771266 0.000816335600844489 1.20116597003859 2.09764833333333 "UP"
"UPK1B" 3.22010833333333 7.86683416666667 5.38791993858195 0.000106622121143702 0.000816335600844489 1.20060674193915 3.22010833333333 "UP"
"C15orf48" 3.38913666666666 6.52326166666667 5.37631538832721 0.000108829976523344 0.000825849435765037 1.17974234541135 3.38913666666666 "UP"
"KLK6" 2.59762666666667 7.96306333333333 5.37401274959219 0.000109273715963141 0.000827571515301042 1.17560020211294 2.59762666666667 "UP"
"TRIML2" 1.01140833333333 4.81185583333333 5.35144555076618 0.000113723879208392 0.000851567963119804 1.13496780504385 1.01140833333333 "UP"
"VTRNA1-1" 2.20159333333333 8.96890166666667 5.34212758236846 0.000115616132049088 0.000859834372596891 1.11817120218493 2.20159333333333 "UP"
"ODC1" 3.34833333333333 9.30929333333333 5.33961953263201 0.000116131046241414 0.000861650069157623 1.11364823672044 3.34833333333333 "UP"
"PIP5KL1" 1.03414166666666 6.62083083333333 5.3310630515522 0.000117905808715437 0.000869711374393753 1.09821145044086 1.03414166666666 "UP"
"SFN" 1.27763333333333 12.36585 5.30594323070013 0.00012328141376105 0.000900265607493747 1.05283736592045 1.27763333333333 "UP"
"TINF2" 1.05715666666666 9.50722333333333 5.29086892361798 0.000126629453203163 0.000916645668374004 1.02556907303624 1.05715666666666 "UP"
"NPTX1" 2.42588 6.847385 5.28142266842 0.000128775691936377 0.000928444875823512 1.00846646282874 2.42588 "UP"
"KLC3" 1.17781 7.554155 5.27208046604137 0.000130935616954253 0.000938718960091106 0.991540870520508 1.17781 "UP"
"NXN" 1.253675 8.7784325 5.26945927008514 0.000131548400374787 0.00094179069637774 0.986789930341447 1.253675 "UP"
"PIRT" 1.070415 6.23719583333333 5.26696218480721 0.000132134950283401 0.000944907326122924 0.982263115938204 1.070415 "UP"
"ARRDC4" 1.71542333333332 10.4464733333333 5.26108583330478 0.000133526051747984 0.000951947591252604 0.97160705770108 1.71542333333332 "UP"
"MIR92B" 1.176305 8.04455916666667 5.25556457176879 0.000134847006877084 0.000958245211595708 0.96159085336658 1.176305 "UP"
"GPR153" 1.27460333333333 7.95362333333333 5.22852747480707 0.000141515104655925 0.000989572775623187 0.912485825755503 1.27460333333333 "UP"
"ZNF878" 1.86715166666666 6.0603625 5.21151989674707 0.000145884915346427 0.00101090595950725 0.881548502844556 1.86715166666666 "UP"
"VGLL1" 1.04275666666666 6.49773666666667 5.20610552609293 0.000147305365198669 0.00101630049522729 0.871691841747296 1.04275666666666 "UP"
"LDHAL6B" 1.28625 5.50151333333333 5.1831179919286 0.00015349845058828 0.00104789245864609 0.829802361928771 1.28625 "UP"
"HAS3" 1.47825166666666 7.63968083333333 5.18294208949164 0.000153546872528648 0.00104789245864609 0.829481561751416 1.47825166666666 "UP"
"TMEM45B" 1.33518 9.87983666666667 5.17998849381537 0.000154362310858173 0.00105158466703737 0.824094388124919 1.33518 "UP"
"SGMS2" 1.021565 7.91789916666667 5.17393392621165 0.000156048005973142 0.00105930196437392 0.813047784960873 1.021565 "UP"
"CFAP20DC" 1.35422333333333 5.99832 5.15899518852833 0.000160289721878964 0.00107901662580622 0.785772145207109 1.35422333333333 "UP"
"SPRR1A" 2.81049666666666 12.1154183333333 5.15848225032849 0.000160437480358057 0.00107953718126791 0.784835106178413 2.81049666666666 "UP"
"MIR766" 1.50262666666667 6.81690666666667 5.14767633949784 0.000163583449182192 0.00109521494597189 0.765087102264546 1.50262666666667 "UP"
"FUT2" 1.921715 7.11667916666667 5.14333575339537 0.000164865161308933 0.00110015376253519 0.757150471211775 1.921715 "UP"
"VEGFA" 1.296255 7.9261125 5.13100850263064 0.000168562542427379 0.00111752882799605 0.734597591596698 1.296255 "UP"
"MIR4632" 1.17229333333333 7.30349666666667 5.10690972536904 0.00017604207197663 0.00115413724519152 0.690453742936143 1.17229333333333 "UP"
"USP2" 1.87696666666666 7.39120166666667 5.10576539197671 0.000176405715573915 0.00115602685263658 0.688355769906143 1.87696666666666 "UP"
"HCN2" 1.03155666666667 5.96076 5.09807976687891 0.000178868378336928 0.00116866773365236 0.674261057207729 1.03155666666667 "UP"
"SH2D5" 1.10547833333333 6.5993575 5.09017750390077 0.000181437783228827 0.00117742520801501 0.659761423759953 1.10547833333333 "UP"
"COX6B1" 1.10415833333333 7.51575416666667 5.08453574577469 0.000183295663875676 0.00118797291157986 0.649404803303148 1.10415833333333 "UP"
"BARX1" 1.09835833333333 6.63379416666667 5.07150757625427 0.000187661974747811 0.00120809859258061 0.625473896201246 1.09835833333333 "UP"
"SMIM3" 1.139065 6.26595916666667 5.07124050995301 0.000187752603770285 0.00120817460562172 0.624983114679382 1.139065 "UP"
"SPRR2D" 1.65515 4.908365 5.04012272118575 0.000198630464195266 0.00125914299221879 0.567738858172966 1.65515 "UP"
"GPR78" 1.04711333333333 6.1245 5.02595907170566 0.000203796776282945 0.00128182067577554 0.541644318320421 1.04711333333333 "UP"
"LINC00887" 1.0748 5.68730666666667 5.02210603661737 0.000205226237916375 0.00128658804694569 0.53454143004243 1.0748 "UP"
"CREG2" 1.18701833333333 5.5644075 4.98061846477561 0.000221294987339453 0.00136389608602297 0.457947670589709 1.18701833333333 "UP"
"FBLIM1" 1.80329333333333 6.56669666666667 4.97973982638907 0.000221649102342351 0.00136475236975132 0.456323308712946 1.80329333333333 "UP"
"DSCAM" 1.02058333333333 5.26653833333333 4.97967572764626 0.000221674958899983 0.00136475236975132 0.456204804075921 1.02058333333333 "UP"
"ZC3H12A" 1.04591833333333 8.52124916666667 4.9733219717327 0.000224253594012577 0.00137494363560991 0.444455659280619 1.04591833333333 "UP"
"SDC1" 1.1863 9.72218333333333 4.96899722873812 0.000226026576414938 0.00138200300566852 0.436455744068136 1.1863 "UP"
"LINC00520" 1.68507166666666 5.35810416666667 4.96728318686916 0.000226733293413543 0.00138523612906807 0.433284491566276 1.68507166666666 "UP"
"MAP2K3" 1.14352 7.29555 4.96644277271568 0.000227080643133829 0.00138672991950412 0.431729462942426 1.14352 "UP"
"ARL14" 1.06518666666667 4.104365 4.95214597260917 0.000233075068962379 0.0014120848446859 0.405263082170313 1.06518666666667 "UP"
"SCD" 2.1275875 8.87427791666667 4.94650589946756 0.000235484865453907 0.00142162741932946 0.394815468651822 2.1275875 "UP"
"GPSM1" 1.33092166666666 7.97913416666667 4.93883695138435 0.000238803113155076 0.00143882630441863 0.380603568811495 1.33092166666666 "UP"
"LRRC4" 1.11209333333333 6.28 4.93374552550497 0.000241032893320686 0.0014494123926322 0.371164444706779 1.11209333333333 "UP"
"ZYX" 1.25435 7.98187333333333 4.93080759752605 0.000242329380603981 0.00145492547822084 0.365716359755923 1.25435 "UP"
"IL11" 1.12334166666667 6.4946475 4.92635565031827 0.000244307811698198 0.00146279302254296 0.357458752760389 1.12334166666667 "UP"
"USP43" 1.87327666666666 7.11356666666667 4.91767885221106 0.000248212100923169 0.00147522104806139 0.341358096958835 1.87327666666666 "UP"
"CCNE1" 1.84929 7.07564333333333 4.90857264410011 0.000252379343628326 0.00149477224850656 0.324451177357437 1.84929 "UP"
"KRT37" 2.39850166666666 7.95571083333333 4.90317584028787 0.000254883281544647 0.00150379173961368 0.314426718895806 2.39850166666666 "UP"
"FGFBP1" 1.89388166666666 8.44668416666667 4.90230568246789 0.000255289413870747 0.00150560836314383 0.312810100891259 1.89388166666666 "UP"
"TREM1" 2.88732833333333 7.0895575 4.89602976626597 0.000258238564034864 0.00151949355452069 0.301147823305393 2.88732833333333 "UP"
"GPAT3" 1.77668666666667 7.10788333333333 4.88749428179345 0.000262306381960011 0.00153576479094081 0.285279366783371 1.77668666666667 "UP"
"TMEM217" 1.029615 6.3574925 4.88147222673964 0.000265216326153235 0.00154724093766024 0.274078607946705 1.029615 "UP"
"LINC00707" 3.14319833333333 7.4770475 4.87958024655903 0.000266137458671252 0.00155108553859808 0.270558745352222 3.14319833333333 "UP"
"CA9" 1.31290833333333 6.8808725 4.86654888802359 0.000272572782774196 0.00158197486344675 0.246303881922246 1.31290833333333 "UP"
"SH3GL1" 1.02932333333333 8.27309 4.86592965402384 0.000272882570813109 0.00158234622761674 0.245150836472871 1.02932333333333 "UP"
"MAP3K9" 1.40715166666666 8.47160416666667 4.8530121018421 0.000279428886683347 0.00161260767134124 0.221087707342473 1.40715166666666 "UP"
"GSTO1" 1.29641333333333 7.07058666666667 4.83787946029567 0.000287305460951414 0.00164937007695254 0.192874113778366 1.29641333333333 "UP"
"MYO5B" 1.10849333333333 9.51906 4.83140841516941 0.000290743619610536 0.00166412180783805 0.180801457518211 1.10849333333333 "UP"
"TMIGD1" 1.06360666666667 4.60122166666667 4.82640164170631 0.000293433054167138 0.00167388978573647 0.171457368115968 1.06360666666667 "UP"
"POU5F1P4" 1.06517333333333 7.47998666666667 4.82112461460594 0.000296295597678451 0.00168654523631063 0.161605854434207 1.06517333333333 "UP"
"CNN2" 1.42204 8.01405416666667 4.82079301041785 0.000296476441841542 0.00168685631052233 0.160986688685004 1.42204 "UP"
"NOCT" 2.32589666666666 8.20232666666667 4.81922221903522 0.000297334647515951 0.0016898574257043 0.15805356583368 2.32589666666666 "UP"
"PKP3" 1.35083166666666 8.9258675 4.81473933229966 0.000299798078135828 0.00170044407081142 0.149681195572342 1.35083166666666 "UP"
"MKNK2" 1.43269333333333 10.01168 4.81192511710597 0.000301355346082317 0.00170575138284703 0.144424135405621 1.43269333333333 "UP"
"C10orf99" 1.568295 11.1294691666667 4.79977992012267 0.000308172795169928 0.00173218650691773 0.121726307171586 1.568295 "UP"
"ANKRD37" 2.37793666666666 8.12761833333333 4.79482743884118 0.000310998476711591 0.00174550884329376 0.112466036888359 2.37793666666666 "UP"
"ACAA1" 1.42287833333333 6.94934583333333 4.78392914695924 0.000317311571950784 0.00176863700904059 0.0920785711030572 1.42287833333333 "UP"
"MIR129-2" 1.22612833333333 3.86629416666667 4.78212574832902 0.000318368974259946 0.0017720254216955 0.0887036820586191 1.22612833333333 "UP"
"C19orf33" 1.03086166666666 10.4439858333333 4.77242309622974 0.00032412102700454 0.00179419541420209 0.0705399421332258 1.03086166666666 "UP"
"DUSP14" 1.13744333333333 11.016145 4.76943385399367 0.000325914767078912 0.00180111059398061 0.0649418800775408 1.13744333333333 "UP"
"LOC100134368" 1.00729666666666 5.85268166666667 4.75712091726602 0.000333412468648729 0.00182780626589689 0.0418726842881503 1.00729666666666 "UP"
"MLNR" 1.08974833333333 6.22168916666667 4.74597832940837 0.000340351549782856 0.00185431400083053 0.0209819773155902 1.08974833333333 "UP"
"RHOF" 1.34967166666666 7.1895475 4.74332289587836 0.000342027196496865 0.00185973496555656 0.0160014427752033 1.34967166666666 "UP"
"ZNF165" 1.08689333333333 5.92424583333333 4.74054333981399 0.00034379032388516 0.00186601206958631 0.010787286092242 1.08689333333333 "UP"
"KPNA7" 1.958735 5.8397575 4.73775132853967 0.000345570831205921 0.00187103839658225 0.00554892381606464 1.958735 "UP"
"PPBP" 1.52136833333333 4.75247583333333 4.73628161068629 0.000346511926756644 0.00187216595464429 0.0027911058627117 1.52136833333333 "UP"
"RND1" 1.61711 6.07613833333333 4.73106213090848 0.000349875592410491 0.00188568673715471 -0.00700474803692774 1.61711 "UP"
"POU4F2" 1.05890833333333 5.81428583333333 4.7277011066525 0.000352059469504438 0.00189338440758086 -0.0133142281323115 1.05890833333333 "UP"
"IL24" 3.166135 6.59787583333333 4.71221311286337 0.000362306945396186 0.00193140711294951 -0.0424046999362453 3.166135 "UP"
"IL20" 1.63485833333333 6.1209725 4.71141356975412 0.000362844265617319 0.00193197512973669 -0.043907145075778 1.63485833333333 "UP"
"RPL41" 1.008842 9.88044133333333 4.7080645002469 0.00036510393595621 0.00193979657897289 -0.0502012205117 1.008842 "UP"
"HMGA2" 1.06821666666666 6.06157333333333 4.70306804845809 0.000368502238566348 0.00195243771612339 -0.0595935211461107 1.06821666666666 "UP"
"NMRAL1" 1.19492833333333 8.68074416666667 4.65454148367962 0.000403261145581154 0.00207980714652353 -0.150950143241552 1.19492833333333 "UP"
"SH3D21" 1.08365166666666 8.47375916666667 4.64339728384565 0.000411712155055214 0.00210906789017541 -0.171964911198287 1.08365166666666 "UP"
"KDM7A-DT" 2.13311333333333 7.970485 4.6376549123486 0.000416138093592606 0.00212339474962322 -0.182798359163256 2.13311333333333 "UP"
"RABAC1" 1.075705 8.60500416666667 4.63433959840308 0.000418715753830795 0.00213225085538818 -0.189054503222726 1.075705 "UP"
"ANAPC11" 1.10219833333333 7.27512583333333 4.6259468684371 0.000425315185793116 0.00215868581716453 -0.20489696598282 1.10219833333333 "UP"
"HBEGF" 2.51853666666667 8.47978 4.62190993602034 0.000428527756358938 0.00217139618164291 -0.212519796320638 2.51853666666667 "UP"
"MVD" 1.18709333333333 7.46433833333333 4.58542593780944 0.000458724670849977 0.00229033607647832 -0.281485947292303 1.18709333333333 "UP"
"RND3" 1.29969333333333 9.02923833333333 4.55952938315429 0.000481486678063103 0.00237120331068485 -0.330518707472807 1.29969333333333 "UP"
"STEAP4" 1.40603833333333 9.6844275 4.55681133327618 0.000483942460758697 0.00237981072778611 -0.335668893336399 1.40603833333333 "UP"
"DUOXA2" 1.19120833333333 5.61916583333333 4.53831595132384 0.000501000441249638 0.00244331363775833 -0.370733116066831 1.19120833333333 "UP"
"ANKRD22" 1.17542833333333 9.7379825 4.53403506630013 0.000505036385414504 0.00245518481307755 -0.378853669879245 1.17542833333333 "UP"
"IL22" 1.039115 3.8968825 4.5325789217552 0.000506416852984572 0.00245744336496763 -0.381616279147509 1.039115 "UP"
"IRAK2" 1.15768833333333 7.74909583333333 4.5269805852119 0.00051176062794477 0.00248000850620848 -0.392239374929273 1.15768833333333 "UP"
"ARSA" 1.29400333333333 7.31976833333333 4.51872452813781 0.000519747736365906 0.00250367482810075 -0.40791105836355 1.29400333333333 "UP"
"UBE2S" 1.20355833333333 5.86040083333333 4.50690861586356 0.000531403258184115 0.00254564700840367 -0.430351292035992 1.20355833333333 "UP"
"ITPKC" 1.51074583333333 7.37950458333333 4.49706928055667 0.000541314772861491 0.0025791957844019 -0.449047707581329 1.51074583333333 "UP"
"TMEM51" 1.19922833333333 7.00890583333333 4.49514727192739 0.000543273050450868 0.00258690065267641 -0.4527009072168 1.19922833333333 "UP"
"PTK6" 1.22736 8.50946 4.48922146630471 0.000549356821781803 0.00260012675108573 -0.463966364238027 1.22736 "UP"
"ARNTL2" 1.61442 8.922565 4.47696745865673 0.000562161496082265 0.00264481627131644 -0.487272570676788 1.61442 "UP"
"MMP10" 1.80465333333333 4.51071666666667 4.47268115915575 0.000566712767366635 0.00265764869702168 -0.495428052006568 1.80465333333333 "UP"
"IL4R" 1.41425833333333 8.71593416666667 4.46962338442277 0.000569982785581565 0.00266856418141995 -0.501247064113887 1.41425833333333 "UP"
"MIR523" 1.09451166666667 2.98335083333333 4.46712538366915 0.000572668617275814 0.00267944583809636 -0.50600144746118 1.09451166666667 "UP"
"MIR3151" 1.1083 6.56559333333333 4.44723258071703 0.000594528605039199 0.00276400802488348 -0.543883121018048 1.1083 "UP"
"NEU2" 1.07566833333333 8.18974916666667 4.44533586260446 0.000596657335599126 0.00276757296275713 -0.547496884493317 1.07566833333333 "UP"
"ZFP42" 1.38187 4.86202 4.44115208665458 0.000601380716111135 0.0027845965862826 -0.555469252450894 1.38187 "UP"
"ESM1" 1.14907 5.48214166666667 4.43716856571054 0.000605913846129132 0.0028024886642931 -0.563061476811416 1.14907 "UP"
"TMEM251" 1.07170666666666 6.79588833333333 4.43126392964697 0.000612698054884725 0.00282697916626745 -0.574317763792053 1.07170666666666 "UP"
"C4orf48" 1.37465 5.351225 4.42328465796271 0.000621990564138309 0.00285616278223846 -0.589533924255234 1.37465 "UP"
"KYNU" 1.55107833333333 6.7951925 4.41060413409688 0.000637057995442729 0.00291052904743551 -0.613726684477505 1.55107833333333 "UP"
"RNH1" 1.13486666666667 8.52040333333333 4.40779947197103 0.000640441091422999 0.00292250105666321 -0.619079501248638 1.13486666666667 "UP"
"EPS8L1" 1.37819666666666 8.54786333333333 4.40331130895304 0.000645893459333148 0.00294201580800163 -0.627646769268813 1.37819666666666 "UP"
"LPAR3" 1.32558666666667 8.14124 4.38949009476122 0.000662986294491858 0.00300125632663059 -0.654040408586533 1.32558666666667 "UP"
"MIR4686" 1.136215 7.4768325 4.38604522018918 0.00066731870679749 0.00301730417044009 -0.660621447569943 1.136215 "UP"
"SNAI1" 1.01476 6.27287166666667 4.37696934311266 0.000678873066782531 0.00305872027267567 -0.677964696318277 1.01476 "UP"
"ZP4" 1.03280666666667 5.45899333333333 4.36610079759232 0.000692981212242527 0.00310546349045994 -0.69874272058733 1.03280666666667 "UP"
"ADGRF1" 1.321 6.423775 4.35175968409106 0.000712060346640038 0.00316728409555963 -0.726174525582252 1.321 "UP"
"TICAM1" 1.467675 7.3128575 4.3491504641923 0.000715589336691028 0.00317744882757824 -0.731167291348772 1.467675 "UP"
"MIR661" 1.08577 8.49123666666667 4.34691805513086 0.000718622977061461 0.00318722598159667 -0.735439470045437 1.08577 "UP"
"PGLS" 1.06433333333333 7.48799 4.33943826483369 0.000728884162374856 0.00321839128290311 -0.74975657449878 1.06433333333333 "UP"
"CCL3" 1.00760166666666 6.15197416666667 4.33849282856362 0.000730191856418271 0.00322175612411608 -0.751566563494249 1.00760166666666 "UP"
"CYTOR" 1.58926722222222 8.78633416666667 4.33364300323695 0.000736938026169632 0.00323768822560747 -0.760852444498015 1.58926722222222 "UP"
"S100P" 1.46172 7.188235 4.32319011399493 0.000751697103505126 0.00327888821927336 -0.780872875302658 1.46172 "UP"
"LCE3C" 2.598035 7.2043025 4.31838355185016 0.000758585537888063 0.00329954572211925 -0.790081829061085 2.598035 "UP"
"FZR1" 1.12297333333333 8.37383 4.30118580498676 0.000783768596219553 0.00338316109345348 -0.823046209797268 1.12297333333333 "UP"
"MIR375" 1.17073 6.76121333333333 4.29631511830638 0.000791055963919209 0.00341173489447204 -0.832386488098257 1.17073 "UP"
"TIGAR" 1.015525 7.32076583333333 4.27692370908566 0.000820766623484359 0.00350123139184912 -0.869590643325227 1.015525 "UP"
"HILPDA" 2.20666166666666 8.84668416666667 4.27054418278688 0.000830789919988406 0.003532412730536 -0.881836622451027 2.20666166666666 "UP"
"MARCKSL1" 1.35608666666666 6.84613833333333 4.26380269178205 0.0008415187348176 0.00356813254973283 -0.894780760998222 1.35608666666666 "UP"
"TTC39A" 1.13214833333333 7.35065083333333 4.23325190027027 0.000891953269314677 0.00373416164049967 -0.95348274360441 1.13214833333333 "UP"
"ANKRD9" 1.03860666666667 7.09194833333333 4.22491447102321 0.000906249206112455 0.00377748314429631 -0.969514563046233 1.03860666666667 "UP"
"SMOX" 1.86969 8.235215 4.22144918029169 0.000912260069232247 0.00379691933861987 -0.97617934310211 1.86969 "UP"
"TMEM158" 1.560475 7.0025325 4.21316299956199 0.000926799770101574 0.00384257151098645 -0.992119580979075 1.560475 "UP"
"KRTAP4-2" 1.36163166666667 5.15488416666667 4.2086755576551 0.000934772964441991 0.00386621694521501 -1.00075415566857 1.36163166666667 "UP"
"CHCHD2" 1.04404833333333 7.6581325 4.20334058980036 0.000944343728679043 0.00389214860801085 -1.01102134339224 1.04404833333333 "UP"
"SHISA6" 1.00178666666667 6.56139333333333 4.18768153273282 0.000973020719413263 0.00398266052144567 -1.04116869891387 1.00178666666667 "UP"
"SERTAD1" 1.47272666666666 7.97190166666667 4.18577191814078 0.000976578493793866 0.00399386210055293 -1.04484630373814 1.47272666666666 "UP"
"JPT1" 1.55675166666666 7.3571275 4.15789369623745 0.00103006477993137 0.00415078345518896 -1.0985630422043 1.55675166666666 "UP"
"GDPD3" 1.03028666666667 9.79715666666667 4.14081262313304 0.00106431173717788 0.00425724694871152 -1.13150063684603 1.03028666666667 "UP"
"OVOL1" 1.4117575 8.30730041666667 4.1385098191598 0.00106901727954333 0.00427161023483842 -1.13594258524235 1.4117575 "UP"
"PI4K2A" 1.31090166666666 9.15877583333333 4.13597768432337 0.00107421606399249 0.00428761588769555 -1.14082728465803 1.31090166666666 "UP"
"TSPAN17" 1.19283 7.89874 4.13516065042094 0.00107589906050207 0.00428906526323015 -1.14240349765689 1.19283 "UP"
"PFDN2" 1.482765 8.9913675 4.12043743690927 0.00110669478973627 0.00436921325659707 -1.17081452014838 1.482765 "UP"
"LRAT" 1.41187666666666 5.744555 4.11887498306259 0.00111001548367447 0.00437800325579723 -1.17383033768071 1.41187666666666 "UP"
"HELZ2" 1.294115 7.12701416666667 4.11557559569532 0.00111706128446317 0.00440049225603994 -1.18019924202845 1.294115 "UP"
"BOK" 1.04815666666666 8.37419833333333 4.10873037418098 0.00113182571773355 0.00444741851067822 -1.19341489075567 1.04815666666666 "UP"
"GGT8P" 1.01829666666666 6.04332666666667 4.07404219446891 0.00120977732668205 0.00467678861623769 -1.260428050742 1.01829666666666 "UP"
"MIR138-1" 1.44615 6.51314166666667 4.05311404129282 0.00125944568579411 0.00482981823163674 -1.30089193573074 1.44615 "UP"
"SH3PXD2A-AS1" 1.35183333333333 7.75309166666667 4.04691259305051 0.00127456073004275 0.00487315212524202 -1.31288686820241 1.35183333333333 "UP"
"MMP12" 2.02603 5.174615 4.03483077330734 0.00130454358587269 0.00495794822718261 -1.33626163990093 2.02603 "UP"
"MIR323A" 1.05098166666667 3.48203916666667 4.03037277988984 0.00131578818179929 0.00498354705042965 -1.34488849961538 1.05098166666667 "UP"
"PRAG1" 1.10917333333333 7.41866333333333 4.02915340196148 0.00131888110765828 0.00499402411516454 -1.34724835271158 1.10917333333333 "UP"
"TMC7" 1.27888666666666 7.10106833333333 4.00360243801352 0.0013854292131532 0.00518453588359674 -1.39671444812238 1.27888666666666 "UP"
"MED4-AS1" 1.09100166666666 4.99896583333333 3.99444452522293 0.00141010869723915 0.00525380313837668 -1.41445188761946 1.09100166666666 "UP"
"BZW1" 1.15872333333333 9.81236333333333 3.9821187020929 0.00144403649480954 0.00534859564173113 -1.43833144378232 1.15872333333333 "UP"
"AIF1L" 1.26537333333333 6.42216666666667 3.97574482210199 0.00146190717324578 0.00539882115407162 -1.45068274936181 1.26537333333333 "UP"
"JMJD6" 1.090055 7.5089925 3.96434964301535 0.00149442136125775 0.00549052987185014 -1.4727689803663 1.090055 "UP"
"DAPK3" 1.29401666666666 7.51411333333333 3.96082639151674 0.00150462313621086 0.00551875171855469 -1.47959896187852 1.29401666666666 "UP"
"SOCS1" 1.28071833333333 6.43728416666667 3.95934094231713 0.00150894562921925 0.00553195852778587 -1.48247873753314 1.28071833333333 "UP"
"EFR3B" 1.57422333333333 7.26202833333333 3.95733413445272 0.00151480536645025 0.00554813301241323 -1.48636940352835 1.57422333333333 "UP"
"RYBP" 1.06206833333333 9.60917416666667 3.95608791639528 0.00151845592664548 0.00555655009012081 -1.48878557774429 1.06206833333333 "UP"
"BMP2" 1.79584333333333 7.89499 3.94177596474942 0.00156102978947295 0.00568078457099746 -1.51653849500793 1.79584333333333 "UP"
"UGCG" 1.26043 9.85969166666667 3.93755839646596 0.00157380685911717 0.00571913502526031 -1.52471862682775 1.26043 "UP"
"MIR513A1" 1.12641666666667 5.14834 3.93251864510562 0.0015892148208663 0.00576419422012273 -1.5344943860017 1.12641666666667 "UP"
"ZNF212" 1.10959833333333 7.87285416666667 3.93003643705607 0.00159686014648272 0.00578371274227013 -1.53930958540888 1.10959833333333 "UP"
"RUNDC3A" 1.14253 7.69132333333333 3.91954318980924 0.00162959688706827 0.00586070917581078 -1.55966804181475 1.14253 "UP"
"RGS17" 1.232755 5.9942475 3.89714320394849 0.00170179059218762 0.00604940774514189 -1.60314174517569 1.232755 "UP"
"CSRNP1" 1.44586333333333 7.35216833333333 3.8881909267523 0.00173154807414226 0.00612535630751271 -1.62052150153294 1.44586333333333 "UP"
"R3HDM4" 1.19428666666666 8.11966833333333 3.88032491763158 0.00175813249578575 0.00619082354592326 -1.63579477097004 1.19428666666666 "UP"
"KIFC3" 1.159665 7.7490025 3.8730986290362 0.00178292151973907 0.00625082823754814 -1.64982780840032 1.159665 "UP"
"MPZL3" 1.04624333333333 10.837095 3.86404089799306 0.00181449696423 0.00632679924197392 -1.66741989828356 1.04624333333333 "UP"
"CDC20" 1.12823333333333 7.641195 3.85572864759908 0.00184397496947356 0.0064048149404239 -1.68356647195468 1.12823333333333 "UP"
"ZNF185" 1.49734333333333 9.74337833333333 3.84861002678081 0.00186960760738626 0.00646454892984808 -1.69739616290359 1.49734333333333 "UP"
"LCE3D" 1.33731666666667 13.207725 3.84815259779821 0.0018712670704902 0.00646736903189939 -1.69828488638479 1.33731666666667 "UP"
"MAPK13" 1.15138999999999 9.26689333333333 3.83765261087621 0.00190977422157682 0.00657082362925467 -1.71868670693775 1.15138999999999 "UP"
"A2ML1" 1.307035 11.1803325 3.82940798263066 0.00194057509782929 0.00664992959971547 -1.73470857459906 1.307035 "UP"
"EIF4A3" 1.23478 9.49044333333333 3.82583834879873 0.00195406724434343 0.00668271814397502 -1.74164608230874 1.23478 "UP"
"CRYBG2" 1.007685 7.3526175 3.82544231108675 0.0019555700219047 0.0066863656693632 -1.74241579525228 1.007685 "UP"
"GLIPR1" 1.59975333333333 8.744785 3.818820383971 0.00198087215608901 0.00675930730376943 -1.75528638045774 1.59975333333333 "UP"
"ALOX12" 1.86197333333333 8.31090166666667 3.79057196564111 0.00209260611758666 0.00704026922088856 -1.81020373597978 1.86197333333333 "UP"
"S100A7" 2.37279833333332 12.3754008333333 3.78493019895849 0.00211567879775864 0.00709919540543879 -1.82117413882093 2.37279833333332 "UP"
"DKK4" 2.32711333333333 5.819255 3.77579005811799 0.00215360896145863 0.0071934012118627 -1.83894863506203 2.32711333333333 "UP"
"IER2" 1.36296 8.04543666666667 3.7738904053954 0.00216157861587973 0.00721059347643189 -1.84264304690389 1.36296 "UP"
"IZUMO4" 1.15778 7.5139 3.7618685537097 0.00221271417946086 0.00733170837500565 -1.86602466088828 1.15778 "UP"
"NTAN1" 1.03041166666667 8.99947083333333 3.7603025378916 0.0022194652270297 0.00734931151434678 -1.86907065780035 1.03041166666667 "UP"
"TDRP" 1.00819666666667 6.852 3.75931865135694 0.00222371743660867 0.00736021180486671 -1.87098440165269 1.00819666666667 "UP"
"AFAP1L1" 1.16699333333333 7.23847833333333 3.7573807173479 0.00223211712614742 0.007372231980847 -1.87475390371703 1.16699333333333 "UP"
"PTGS2" 3.577255 8.5770425 3.75468414660531 0.0022438586926439 0.00739971300362428 -1.87999915786472 3.577255 "UP"
"PACC1" 1.03226999999999 7.21297833333333 3.73665981540102 0.00232396971149004 0.00760506245038812 -1.91506262936492 1.03226999999999 "UP"
"CCL3L1" 1.08208166666666 7.3365325 3.72788006064503 0.00236403853855571 0.00769831797726405 -1.93214417389559 1.08208166666666 "UP"
"SAMD9" 2.02006333333333 8.648275 3.72604010279661 0.00237252422108003 0.00771775281424336 -1.93572407030933 2.02006333333333 "UP"
"PLD2" 1.30613833333333 9.34174583333333 3.72108897098792 0.00239551220499744 0.00777595434142556 -1.94535743332644 1.30613833333333 "UP"
"EPN3" 1.15156666666666 8.53552333333333 3.72008375235887 0.00240020695912191 0.00778467462323755 -1.94731331798678 1.15156666666666 "UP"
"RRAD" 1.31799166666667 5.75967083333333 3.67976019861907 0.00259644029158069 0.00824833923095313 -2.02578188670455 1.31799166666667 "UP"
"MIR4311" 1.17304333333333 5.904885 3.66950347116021 0.0026489010861899 0.0083854514351753 -2.0457436142084 1.17304333333333 "UP"
"TRIP10" 1.16795333333333 8.59369166666667 3.66609448045955 0.00266657421493677 0.00842573687209869 -2.0523783751338 1.16795333333333 "UP"
"GFOD2" 1.158615 7.93589083333333 3.66103957169113 0.00269300051684047 0.00849173254929658 -2.06221663306561 1.158615 "UP"
"IGFL1" 3.28880166666666 8.03107083333333 3.64875569560964 0.00275833052030732 0.00864615341825574 -2.08612497343674 3.28880166666666 "UP"
"ADIRF" 1.41666166666667 8.48540083333333 3.64583770394222 0.00277408408543354 0.0086834254812341 -2.0918043980728 1.41666166666667 "UP"
"MIR564" 1.00985999999999 9.19294166666667 3.62771904046693 0.00287396358701966 0.00893501395782247 -2.1270699952559 1.00985999999999 "UP"
"KRT24" 1.354975 5.4543425 3.62232436076729 0.00290439979986437 0.00901187047212976 -2.13757007517148 1.354975 "UP"
"MIR3689D1" 1.16952166666666 7.60091416666667 3.61901767804185 0.00292321687632402 0.00905010468194194 -2.14400611662333 1.16952166666666 "UP"
"SRXN1" 1.019715 8.57013083333333 3.61287229664216 0.00295851637546752 0.00913218158289678 -2.15596728651102 1.019715 "UP"
"NMB" 1.35591166666666 6.44151416666667 3.5992356071209 0.00303839527778217 0.00931199270763297 -2.18250894373582 1.35591166666666 "UP"
"EPHA2" 1.76889166666666 8.63291083333333 3.58050335229101 0.00315169284337883 0.00957185415163677 -2.21896691956988 1.76889166666666 "UP"
"MIR4739" 1.14683833333333 7.4325025 3.57701695114294 0.00317324652262499 0.00962015876162892 -2.22575213781506 1.14683833333333 "UP"
"SPRR2E" 1.62524833333333 5.0074225 3.57229709590313 0.00320266334738496 0.0096882620463226 -2.23493774616641 1.62524833333333 "UP"
"VASN" 1.10434166666666 7.01187083333333 3.56900676727698 0.0032233334984265 0.00973541987465643 -2.24134115056071 1.10434166666666 "UP"
"APCDD1L-DT" 1.32650333333333 6.41863333333333 3.56390185284775 0.00325567030447304 0.00980603545430591 -2.25127577629453 1.32650333333333 "UP"
"STARD4" 1.10822 6.54156666666667 3.55905820851476 0.00328665522784153 0.00987434700633767 -2.26070170829705 1.10822 "UP"
"CXCL5" 1.43126333333333 6.45923833333333 3.55018989632168 0.0033441604892358 0.0100115804646497 -2.27795914717778 1.43126333333333 "UP"
"PLK3" 1.00669666666666 8.03681833333333 3.54296327208393 0.003391771447151 0.0101303727088719 -2.2920212164131 1.00669666666666 "UP"
"DSCAM-IT1" 1.541245 4.72762916666667 3.53714592792844 0.00343059470134836 0.0102227927233832 -2.30334050866844 1.541245 "UP"
"CALML3" 1.39040833333334 9.88964333333333 3.52415880543971 0.00351889407945232 0.0104207126062297 -2.32860884984393 1.39040833333334 "UP"
"APCDD1L" 1.06191166666666 6.62661916666667 3.52211507460985 0.00353299687466642 0.010456415542554 -2.33258498389807 1.06191166666666 "UP"
"DHRS7" 1.14190333333333 8.47753666666667 3.51581978708326 0.00357679714564347 0.010549383615244 -2.34483219236895 1.14190333333333 "UP"
"HPSE" 1.23567666666666 7.90170833333333 3.48777205642311 0.00377869956197168 0.0110072038931779 -2.39938869305103 1.23567666666666 "UP"
"IER5" 1.22680333333333 7.37345166666667 3.48373504994111 0.00380869171048623 0.0110756263590083 -2.40723982954499 1.22680333333333 "UP"
"MBD1" 1.14703833333333 8.28535583333333 3.48154902044209 0.0038250324407474 0.0111104978684435 -2.41149104455103 1.14703833333333 "UP"
"PAEP" 1.61366 6.02871333333333 3.47960725361764 0.00383960655475233 0.0111443835014663 -2.41526714276871 1.61366 "UP"
"SOCS3" 1.968725 6.59833166666667 3.47017011945199 0.00391123893033489 0.0112945497973197 -2.43361796162335 1.968725 "UP"
"GALNT6" 1.28797 9.05921666666667 3.44370593412711 0.00411938026551792 0.0117538832296833 -2.48506586172384 1.28797 "UP"
"CCDC167" 1.09953 7.33849833333333 3.43396841631077 0.00419874312539669 0.0119358929202672 -2.50399102177872 1.09953 "UP"
"MIR934" 1.20469333333333 3.62230833333333 3.41805000374097 0.00433180982847819 0.0122055112225944 -2.53492236281757 1.20469333333333 "UP"
"LDLR" 1.51185333333333 9.261025 3.41784350972279 0.00433356356749407 0.0122059651529859 -2.53532354873472 1.51185333333333 "UP"
"CEACAM6" 2.0673 9.17653666666667 3.41587037637768 0.00435035731137881 0.0122420188854075 -2.53915696657534 2.0673 "UP"
"RNF185" 1.115995 7.33383083333333 3.39553828525003 0.00452726697902689 0.012607912110197 -2.57865010096497 1.115995 "UP"
"C12orf56" 1.45811833333333 7.76432416666667 3.38342023457914 0.00463612811060457 0.012838766337732 -2.60218073084901 1.45811833333333 "UP"
"SEC14L2" 1.000515 6.62750916666667 3.37881384336404 0.00467819576871796 0.0129295681108743 -2.61112378475719 1.000515 "UP"
"TP53I3" 1.107035 7.01619083333333 3.3737218464554 0.00472514463281579 0.0130311293508097 -2.62100858207986 1.107035 "UP"
"SMS" 1.38897333333333 7.69743166666667 3.36774065048022 0.00478089687211544 0.0131493966007151 -2.63261811210512 1.38897333333333 "UP"
"RPL22L1" 1.05972333333333 7.26238833333333 3.36714177534155 0.00478651539902731 0.0131624879864174 -2.6337804458413 1.05972333333333 "UP"
"DEDD2" 1.07574333333333 7.775365 3.34724573187284 0.00497699326563409 0.0135646075347865 -2.67238669981679 1.07574333333333 "UP"
"MIR543" 1.40143166666667 4.31378583333333 3.34372494801346 0.0050114839138435 0.0136392090609718 -2.67921649917504 1.40143166666667 "UP"
"PHF23" 1.15305833333333 7.69111583333333 3.33990272351194 0.00504919914685614 0.0136980751368161 -2.68663036951409 1.15305833333333 "UP"
"SOWAHC" 1.02762833333333 8.46746083333333 3.32878779212385 0.00516049990549692 0.013930986712127 -2.70818560035439 1.02762833333333 "UP"
"SBNO2" 1.05639666666667 7.796095 3.30775464756532 0.00537789549930184 0.0143585407095103 -2.7489577255211 1.05639666666667 "UP"
"KRTAP20-1" 1.20043666666666 6.85846833333333 3.29434381102531 0.00552127617677727 0.0146520293001458 -2.77494157560367 1.20043666666666 "UP"
"RRAS2" 1.02598333333333 8.05932333333333 3.28828506142734 0.00558730249077982 0.0147760822254439 -2.7866771752089 1.02598333333333 "UP"
"CDCP1" 1.25823666666667 9.71614 3.26509241078854 0.00584743662565486 0.0153395232454756 -2.83158014392873 1.25823666666667 "UP"
"IL1RL1" 2.08584333333333 7.59002666666667 3.25784207303484 0.00593121885704371 0.0155089939680597 -2.84561050572953 2.08584333333333 "UP"
"CTSL" 1.79426666666667 8.13586333333333 3.21900113631319 0.00640091886931365 0.0164413825208422 -2.9207125795356 1.79426666666667 "UP"
"CLDN7" 1.47789 7.64330666666667 3.20556792510755 0.00657186945917184 0.0167973345122871 -2.94666170402303 1.47789 "UP"
"CNDP2" 1.12497833333333 8.16129583333333 3.20305473459658 0.0066043547756425 0.0168606845438122 -2.9515149631668 1.12497833333333 "UP"
"ADAM23" 1.86220333333333 8.35441833333333 3.17910344977398 0.00692210097151811 0.0174538515695722 -2.99774292710811 1.86220333333333 "UP"
"CDRT15L2" 1.026945 4.0807075 3.15022520846437 0.00732554209719956 0.0182668532548208 -3.05341784774936 1.026945 "UP"
"TXNDC17" 1.21789166666666 7.83527416666667 3.14080484495469 0.00746215049771626 0.0185380620468387 -3.07156396881058 1.21789166666666 "UP"
"UQCRHL" 1.13015666666666 7.541595 3.13044798537183 0.00761526798373916 0.0188238715779316 -3.09150482274722 1.13015666666666 "UP"
"PRR20A" 1.19065066666666 5.73893866666667 3.1244529072383 0.00770532487315617 0.0190066333530315 -3.10304310609768 1.19065066666666 "UP"
"BSPRY" 1.02384 8.15531666666667 3.11760144248473 0.00780954431627547 0.0192049888143543 -3.11622549857949 1.02384 "UP"
"VTRNA2-1" 1.58958666666666 7.49136833333333 3.11558115272261 0.00784054231065111 0.0192626755149319 -3.12011173968567 1.58958666666666 "UP"
"MIR4435-2HG" 1.05349277777777 7.44183083333333 3.11140978537629 0.00790493270859992 0.0193711924152549 -3.1281345719394 1.05349277777777 "UP"
"CDRT15P1" 1.20050833333333 5.2230425 3.09331408877424 0.00819040504642664 0.0199242229093204 -3.16291858525781 1.20050833333333 "UP"
"MIR21" 1.79888166666667 8.6462775 3.08967294394373 0.00824907301650892 0.0200383187317034 -3.16991375675961 1.79888166666667 "UP"
"ZNF622" 1.09789833333333 7.64356916666667 3.06400872615201 0.00867459523141462 0.0208375169577062 -3.21917976984953 1.09789833333333 "UP"
"BCL2A1" 1.14078666666667 6.48575833333333 3.06059167691026 0.00873287066479723 0.0209381263178495 -3.22573403059841 1.14078666666667 "UP"
"FURIN" 1.15041 9.134485 3.05032289890837 0.00891034521271569 0.0212804255874893 -3.24542300978934 1.15041 "UP"
"UBAP1" 1.25220666666667 9.429055 3.04063032788788 0.00908114093323471 0.021604179454388 -3.26399652531506 1.25220666666667 "UP"
"VTRNA1-2" 2.74782666666666 5.02824666666667 3.03557437287813 0.00917151744421956 0.0217454843243861 -3.27368088174993 2.74782666666666 "UP"
"CRABP2" 1.03296166666667 9.0827125 3.00151112024649 0.00980406642850509 0.0228718031076424 -3.338849537301 1.03296166666667 "UP"
"NELL2" 1.21559583333333 7.48636875 2.93064218926887 0.0112615940235594 0.0254861528411514 -3.47396929502172 1.21559583333333 "UP"
"RIPK4" 1.25085333333333 8.58967166666667 2.92414741846198 0.0114054113004057 0.0257470021226243 -3.48631866336795 1.25085333333333 "UP"
"NAMPT" 1.13517333333333 7.49365722222222 2.91448731137835 0.0116226755539034 0.0261488875517732 -3.50467568506093 1.13517333333333 "UP"
"NRIP1" 1.31937916666667 7.85189125 2.90948885732706 0.0117366910874496 0.0263589745037989 -3.51416896651201 1.31937916666667 "UP"
"MYADM" 1.01857916666666 7.33296125 2.9017496326351 0.0119154010218653 0.0266899410877029 -3.52886049565216 1.01857916666666 "UP"
"PGBD5" 1.08358833333333 7.08227583333333 2.86963050805287 0.0126861422399803 0.0280920526227127 -3.58973766268034 1.08358833333333 "UP"
"SNAR-B1" 1.02687611111111 6.85963361111111 2.86425651852756 0.0128198009717721 0.0283184766241999 -3.59990790358336 1.02687611111111 "UP"
"MIR579" 1.08032166666667 5.49117583333333 2.81585332868537 0.0140876867051584 0.0305209981366315 -3.69130212860714 1.08032166666667 "UP"
"NRIP3" 1.346315 6.42983083333333 2.76332454160557 0.0156028038850469 0.0331383923998891 -3.79003633511142 1.346315 "UP"
"MIR4717" 1.431965 5.28923916666667 2.75486961593748 0.0158611253091652 0.0335661091728405 -3.80588206664826 1.431965 "UP"
"TAAR3P" 1.06042333333333 4.67259166666667 2.7236518413799 0.0168515918219842 0.0352437166663083 -3.86427203156756 1.06042333333333 "UP"
"SYNPO2L" 1.42933 6.33082833333333 2.7182339003605 0.0170295285800947 0.0355140971531554 -3.87438668411509 1.42933 "UP"
"MYO16-AS1" 1.052185 4.84146083333333 2.68777933071402 0.0180643070737167 0.0372113558427536 -3.93113309625732 1.052185 "UP"
"SQOR" 1.195145 9.4945675 2.6841580090086 0.0181913504299845 0.0374428655016519 -3.93786824651645 1.195145 "UP"
"ABL2" 1.0062925 6.74696625 2.67028094279334 0.0186862806106589 0.038281650521275 -3.96365246505975 1.0062925 "UP"
"NRG1" 1.24274 7.66174 2.66515348805811 0.0188724447654506 0.0385702444486436 -3.97316929715277 1.24274 "UP"
"MIR31" 1.28922166666666 6.54044916666667 2.65109958145389 0.019391989456583 0.0394584381243202 -3.99922541755124 1.28922166666666 "UP"
"HSPH1" 1.11644166666666 8.78073583333333 2.64665765751119 0.0195590676615906 0.0397403750154906 -4.00745196189235 1.11644166666666 "UP"
"PSG6" 1.39679166666666 5.5578525 2.62527520190322 0.020383085416034 0.0411144990814744 -4.04699225549713 1.39679166666666 "UP"
"CA2" 1.38806333333333 9.266985 2.57085358805268 0.0226349058902792 0.044796363781304 -4.14715966338235 1.38806333333333 "UP"
"KRTAP2-3" 1.17882 4.07932666666667 2.53778970887854 0.0241184240091416 0.0471720305234302 -4.20767169551234 1.17882 "UP"
"OSER1" 1.01319833333333 7.8987175 2.53241021296302 0.0243684926977486 0.0475398060418849 -4.21749136496954 1.01319833333333 "UP"
"LOC392196" 1.01312333333333 6.08080166666667 2.40171626588951 0.0312681180241839 0.0580098902293259 -4.45369270000135 1.01312333333333 "UP"
"PSG4" 1.22731 5.77658166666667 2.38499941220444 0.0322750163883581 0.0594819587833057 -4.48355641658406 1.22731 "UP"
"PLIN3" 1.11026 8.68717333333333 2.34061449292596 0.0351003323480538 0.0636933697444025 -4.5624349995259 1.11026 "UP"
"IGF2BP2" 1.04170666666667 7.55846833333333 2.32699422169547 0.0360134022117469 0.0650729021692392 -4.58651666727742 1.04170666666667 "UP"
"PRAMEF15" 1.05990333333333 5.95240333333333 2.30907375193036 0.0372490739748839 0.0669112628485903 -4.61811051551182 1.05990333333333 "UP"
"TPMT" 1.07337166666666 9.0879875 2.25790623375725 0.0410015964072751 0.0722548252162236 -4.70773336345983 1.07337166666666 "UP"
"SLC9A9-AS1" 1.55161833333333 4.23074083333333 2.18790635478677 0.0467144476971499 0.080282436854122 -4.8288665701219 1.55161833333333 "UP"
"CTSV" 1.086135 8.48992083333333 2.17618527315674 0.0477410527841219 0.0816530748800514 -4.84897527674063 1.086135 "UP"
"RNF19B" 1.04122666666667 8.86792166666667 2.16477154584701 0.0487609682124309 0.0830361205155139 -4.86850710751399 1.04122666666667 "UP"
"BOC" -2.60995 7.53431666666667 -18.8158934888641 4.11063190898614e-11 3.15038829504698e-07 15.6428233887791 -2.60995 "DOWN"
"CLDN10" -3.28648833333334 6.44496916666667 -17.2320800019913 1.29583936389309e-10 5.14621524748242e-07 14.6190048242254 -3.28648833333334 "DOWN"
"SPATA6" -2.27549833333334 6.83718083333333 -17.1848457925131 1.34295804996932e-10 5.14621524748242e-07 14.5867106931802 -2.27549833333334 "DOWN"
"DCD" -5.37400166666667 7.38203916666667 -16.4176334005447 2.43015005538223e-10 6.66568303949089e-07 14.0467613941149 -5.37400166666667 "DOWN"
"PLLP" -3.05948166666667 8.20782583333333 -16.327790836821 2.60921830877775e-10 6.66568303949089e-07 13.9815770193398 -3.05948166666667 "DOWN"
"MIR3942" -3.85686833333333 6.0384025 -15.9530754548455 3.52355567390492e-10 7.71558019565923e-07 13.7051044586048 -3.85686833333333 "DOWN"
"ZC3H6" -2.51036000000001 7.90647 -15.5646970342377 4.84362892132097e-10 9.24472076849776e-07 13.4104901624187 -2.51036000000001 "DOWN"
"CCDC146" -2.98057666666667 7.1369 -15.3950627270996 5.57836468166131e-10 9.24472076849776e-07 13.2791531992409 -2.98057666666667 "DOWN"
"ANKRD44" -2.01749166666667 6.11820083333333 -15.277513305973 6.15697874425396e-10 9.24472076849776e-07 13.1871728515837 -2.01749166666667 "DOWN"
"TYRP1" -4.23503 7.79406166666667 -15.1890981557737 6.63438990432381e-10 9.24472076849776e-07 13.1174598849284 -4.23503 "DOWN"
"PMS2P2" -2.25334833333334 10.2240425 -14.6501540058118 1.05495344804704e-09 1.07802176344433e-06 12.6824255284939 -2.25334833333334 "DOWN"
"MIR32" -2.83149666666667 6.80814666666667 -14.4118859550341 1.30136070582636e-09 1.17336805287685e-06 12.4843997522878 -2.83149666666667 "DOWN"
"TEX9" -3.51045 6.28117 -14.3384594000504 1.38918779156333e-09 1.18297058161571e-06 12.4226493114958 -3.51045 "DOWN"
"CADPS2" -1.79618833333333 6.60457916666667 -14.2018978257753 1.56983980566556e-09 1.26644760743377e-06 12.3068801717165 -1.79618833333333 "DOWN"
"ARHGEF9" -1.94828 7.56459333333333 -14.1189299593294 1.69173861938762e-09 1.29654847789867e-06 12.2359521741832 -1.94828 "DOWN"
"CACHD1" -2.96619 7.86960666666667 -14.0060837461408 1.87403650420186e-09 1.36786816840029e-06 12.1387541582146 -2.96619 "DOWN"
"CHPT1" -2.07952166666667 7.16269583333333 -13.8777806403404 2.1071462893206e-09 1.46810628739573e-06 12.0272121229535 -2.07952166666667 "DOWN"
"ZKSCAN8" -2.25764833333334 6.6608625 -13.680944321443 2.52706644005856e-09 1.67253586614117e-06 11.8539243166819 -2.25764833333334 "DOWN"
"MIR23B" -2.682385 8.37757583333333 -13.6259609969247 2.65974375680753e-09 1.67253586614117e-06 11.805043948983 -2.682385 "DOWN"
"LOC100506124" -2.06932166666667 6.3313025 -13.5892507694032 2.75245958921434e-09 1.67253586614117e-06 11.7722917434925 -2.06932166666667 "DOWN"
"ARSG" -1.75182666666667 7.27005 -13.5569017770642 2.8370258689764e-09 1.67253586614117e-06 11.7433527624202 -1.75182666666667 "DOWN"
"TTC21B" -2.95737166666667 7.28963416666667 -13.5068359737308 2.97342780068126e-09 1.68802597514231e-06 11.6984202518041 -2.95737166666667 "DOWN"
"DMD" -1.52121833333333 6.46439083333333 -13.3101402761797 3.58115202458442e-09 1.86431412479453e-06 11.5201770372442 -1.52121833333333 "DOWN"
"ZNF652" -3.19229 8.78449166666667 -13.2892345807696 3.65315153132509e-09 1.86431412479453e-06 11.5010702420593 -3.19229 "DOWN"
"PRR4" -2.10338 6.68551833333333 -13.2761578643461 3.69897308115064e-09 1.86431412479453e-06 11.4891027653028 -2.10338 "DOWN"
"CFAP44" -1.66830166666667 6.56635083333333 -13.256096135405 3.77046828474886e-09 1.86431412479453e-06 11.4707188140876 -1.66830166666667 "DOWN"
"IGF1" -1.759165 7.23146583333333 -13.1773928185768 4.0655344992399e-09 1.93655783751854e-06 11.3983161032212 -1.759165 "DOWN"
"ZNF318" -1.72925166666667 7.51937416666667 -13.1289189191709 4.25947230838005e-09 1.93655783751854e-06 11.3534983895437 -1.72925166666667 "DOWN"
"SP100" -1.86646666666666 8.24269333333333 -13.1201496995548 4.29560063123894e-09 1.93655783751854e-06 11.3453722319178 -1.86646666666666 "DOWN"
"ZBTB20" -2.260485 7.53092583333333 -13.0405196949826 4.63905751220687e-09 2.03164210134591e-06 11.2713228081558 -2.260485 "DOWN"
"CHD6" -2.15686666666667 7.80308333333333 -12.9250777737545 5.19006503425203e-09 2.20981435680597e-06 11.1631369187418 -2.15686666666667 "DOWN"
"TBC1D32" -2.34492166666667 5.98961583333333 -12.8018130307384 5.85644277488057e-09 2.42615013117214e-06 11.0465168400472 -2.34492166666667 "DOWN"
"EBF1" -2.070215 7.51355583333333 -12.608541218071 7.0919866276802e-09 2.67629243933399e-06 10.8613327585637 -2.070215 "DOWN"
"MIR4524A" -2.84976666666667 4.51869 -12.5991573822981 7.15866323151707e-09 2.67629243933399e-06 10.8522682658872 -2.84976666666667 "DOWN"
"SPATA7" -1.40852166666667 6.5438575 -12.5523655391546 7.50128253477527e-09 2.68766096206894e-06 10.8069664857654 -1.40852166666667 "DOWN"
"ZNF718" -1.99626333333334 7.025495 -12.5243065018638 7.71510192660707e-09 2.68766096206894e-06 10.7797189617048 -1.99626333333334 "DOWN"
"RCOR3" -2.32327833333334 8.28460916666667 -12.3903329255881 8.82968381423558e-09 2.9422042066218e-06 10.6487657458953 -2.32327833333334 "DOWN"
"HMGB1" -1.76031833333334 7.41706916666667 -12.3646361377155 9.06248002942049e-09 2.95552540193526e-06 10.623485647713 -1.76031833333334 "DOWN"
"AOPEP" -1.84497833333334 7.27176416666667 -12.3198063267849 9.4844421310668e-09 3.02869852052067e-06 10.5792564913591 -1.84497833333334 "DOWN"
"FRZB" -2.55906666666667 6.75301833333333 -12.1657932951132 1.11014728711511e-08 3.47272196263274e-06 10.4260733212839 -2.55906666666667 "DOWN"
"PIP" -4.60146666666667 7.0966 -12.135746595391 1.14499591151388e-08 3.51009946633696e-06 10.395963792018 -4.60146666666667 "DOWN"
"MIR643" -2.53860333333333 4.49370333333333 -12.0204682399161 1.28992812698161e-08 3.69991047755834e-06 10.2797558506653 -2.53860333333333 "DOWN"
"CCDC18-AS1" -1.66869833333334 6.3640775 -12.0063684586907 1.30895623670304e-08 3.69991047755834e-06 10.2654669416245 -1.66869833333334 "DOWN"
"HMGN2" -2.26919833333333 6.2222175 -11.971854655148 1.35680942588756e-08 3.69991047755834e-06 10.2304203749245 -2.26919833333333 "DOWN"
"KIAA0825" -2.07435166666667 6.76683916666667 -11.9616649791033 1.37129178564608e-08 3.69991047755834e-06 10.2200544131943 -2.07435166666667 "DOWN"
"SRGAP2" -2.292685 8.3379675 -11.9584606396271 1.37588007059515e-08 3.69991047755834e-06 10.2167928442554 -2.292685 "DOWN"
"LOC202181" -1.850985 7.2547725 -11.9304330319481 1.41671819800384e-08 3.74404423086256e-06 10.1882280359602 -1.850985 "DOWN"
"SENP1" -1.837825 8.29807583333333 -11.797119272111 1.62948040144066e-08 4.23333484631905e-06 10.0514533857061 -1.837825 "DOWN"
"SEPTIN7P2" -1.76961 5.7839625 -11.7741054134178 1.66954098192225e-08 4.26512069515071e-06 10.0276895158708 -1.76961 "DOWN"
"SYNPO2" -3.44083833333334 6.91977416666667 -11.7520084739142 1.70899568979047e-08 4.29434195624726e-06 10.0048298884921 -3.44083833333334 "DOWN"
"ZNF493" -2.47093 5.93426166666667 -11.5757027859031 2.0618157280519e-08 4.91241978136635e-06 9.8209327292567 -2.47093 "DOWN"
"MIR553" -2.756475 5.00299416666667 -11.5660904522915 2.08316339893537e-08 4.91241978136635e-06 9.81082893506689 -2.756475 "DOWN"
"CFAP418" -1.79665333333334 6.55199333333333 -11.521151585064 2.18614212377185e-08 5.07134881265696e-06 9.76348507894403 -1.79665333333334 "DOWN"
"CREBRF" -1.991655 7.09450416666667 -11.5082374271008 2.21672997421723e-08 5.07134881265696e-06 9.74984699410351 -1.991655 "DOWN"
"PAN2" -2.11640666666667 7.30356 -11.481310625769 2.28198568032755e-08 5.07688439415957e-06 9.72136350869916 -2.11640666666667 "DOWN"
"ZNF25" -2.16883333333334 6.59134333333333 -11.4743050496905 2.29929717303885e-08 5.07688439415957e-06 9.71394243893869 -2.16883333333334 "DOWN"
"LRRC39" -2.28377166666667 5.30795916666667 -11.4665938078164 2.31851453282339e-08 5.07688439415957e-06 9.70576883539551 -2.28377166666667 "DOWN"
"PRKD3" -1.87768166666667 7.14902916666667 -11.3317783728626 2.68368781877492e-08 5.79374181495521e-06 9.56201580700275 -1.87768166666667 "DOWN"
"KRT2" -6.117015 9.66582583333333 -11.2479387764082 2.94136960226781e-08 6.02051124113808e-06 9.47179602947733 -6.117015 "DOWN"
"ADD3" -2.54156833333333 6.7847025 -11.2465543447971 2.94583992096396e-08 6.02051124113808e-06 9.47030090711776 -2.54156833333333 "DOWN"
"MEOX2" -2.35278833333334 6.9979775 -11.1796750871929 3.17066170861294e-08 6.13003160945759e-06 9.39786671381795 -2.35278833333334 "DOWN"
"KLRA1P" -1.79465833333334 6.5309725 -11.1778426707896 3.17707339044517e-08 6.13003160945759e-06 9.39587635548052 -1.79465833333334 "DOWN"
"ARHGEF6" -2.39946166666667 6.4548125 -11.1662629503371 3.21791228492581e-08 6.13003160945759e-06 9.38329143529821 -2.39946166666667 "DOWN"
"SAMD9L" -1.965675 6.70147416666667 -11.1602378150716 3.2393825702379e-08 6.13003160945759e-06 9.37673841986996 -1.965675 "DOWN"
"FRG1HP" -2.74109833333333 7.11194916666667 -11.1458021753803 3.29144717284607e-08 6.15259783724203e-06 9.36102448965323 -2.74109833333333 "DOWN"
"ZNF814" -1.28118333333333 6.34417166666667 -11.1243703907822 3.37039689625787e-08 6.18063907961647e-06 9.33765960089293 -1.28118333333333 "DOWN"
"NPIPA1" -1.93008833333334 9.24786583333333 -11.1199065203031 3.3870934413347e-08 6.18063907961647e-06 9.33278778196513 -1.93008833333334 "DOWN"
"CSAD" -1.66568833333334 8.09232916666667 -11.0812234161282 3.53553107828985e-08 6.30236875273964e-06 9.29049251710815 -1.66568833333334 "DOWN"
"TTC28" -1.363555 7.14682416666667 -11.0708230721593 3.57661245992189e-08 6.30236875273964e-06 9.27909742246111 -1.363555 "DOWN"
"BMS1P4" -1.76261333333333 6.133135 -11.0706869627458 3.57715345438641e-08 6.30236875273964e-06 9.27894822835187 -1.76261333333333 "DOWN"
"PSMD6-AS2" -2.53699 7.454995 -11.0396896098465 3.70266091525969e-08 6.35175796036485e-06 9.2449262438253 -2.53699 "DOWN"
"MSH5" -1.67176083333333 7.23488375 -11.0339583665826 3.72637656050287e-08 6.35175796036485e-06 9.2386259891762 -1.67176083333333 "DOWN"
"CEP83" -1.754045 6.72523083333333 -10.9820581207649 3.94865990550297e-08 6.35175796036485e-06 9.18143361459723 -1.754045 "DOWN"
"TMEM63A" -1.45184833333334 7.6193925 -10.9646090752059 4.02653343037332e-08 6.35175796036485e-06 9.16214879739347 -1.45184833333334 "DOWN"
"MIPOL1" -1.62246833333334 6.1424625 -10.9611270917051 4.04226826212998e-08 6.35175796036485e-06 9.15829706799332 -1.62246833333334 "DOWN"
"DPH6" -2.07094333333333 7.109105 -10.9600018110633 4.0473673286976e-08 6.35175796036485e-06 9.15705205258941 -2.07094333333333 "DOWN"
"PACRGL" -1.93098833333333 6.77145083333333 -10.956371798073 4.06386306373156e-08 6.35175796036485e-06 9.15303498065104 -1.93098833333333 "DOWN"
"CEP44" -1.85335833333333 6.2907175 -10.9499247888304 4.0933369121026e-08 6.35175796036485e-06 9.1458974944782 -1.85335833333333 "DOWN"
"DCAKD" -1.86543 7.99013 -10.9383566254069 4.14679600239027e-08 6.35175796036485e-06 9.13308058811335 -1.86543 "DOWN"
"ZNF251" -1.235505 6.79588083333333 -10.9021108944893 4.31917013435727e-08 6.35175796036485e-06 9.09284068487622 -1.235505 "DOWN"
"ARHGAP31" -1.63861 7.54826833333333 -10.9010889389026 4.32413961505944e-08 6.35175796036485e-06 9.09170431677505 -1.63861 "DOWN"
"USP40" -1.65515833333334 6.99259583333333 -10.9008596386429 4.32525547428107e-08 6.35175796036485e-06 9.09144933177254 -1.65515833333334 "DOWN"
"ZNF33A" -1.82543166666667 6.79527916666667 -10.8984968573919 4.33677152870359e-08 6.35175796036485e-06 9.08882159766043 -1.82543166666667 "DOWN"
"FHL5" -2.17444666666667 6.20091166666667 -10.8734678701373 4.46078803799457e-08 6.35175796036485e-06 9.06095354309089 -2.17444666666667 "DOWN"
"MPDZ" -1.62913 6.64471833333333 -10.8691428795902 4.48259839295129e-08 6.35175796036485e-06 9.05613195361367 -1.62913 "DOWN"
"ZNF704" -1.94343 7.32635166666667 -10.8588900849081 4.53475730023923e-08 6.35175796036485e-06 9.04469483816123 -1.94343 "DOWN"
"MIR30E" -1.68378166666667 7.6708725 -10.8581445387006 4.53857525598003e-08 6.35175796036485e-06 9.04386278341433 -1.68378166666667 "DOWN"
"CNTRL" -1.36525833333334 6.28451416666667 -10.854691847907 4.55630127869116e-08 6.35175796036485e-06 9.04000877582183 -1.36525833333334 "DOWN"
"TMEM116" -3.120005 7.38573583333333 -10.8542171702933 4.55874402513894e-08 6.35175796036485e-06 9.03947883647151 -3.120005 "DOWN"
"CDON" -2.59132833333333 7.0331675 -10.8462947736068 4.59972033925168e-08 6.35175796036485e-06 9.03063095839469 -2.59132833333333 "DOWN"
"LIFR" -3.17296666666667 6.49432 -10.8200020578471 4.73854921480203e-08 6.48504306825764e-06 9.00122398341704 -3.17296666666667 "DOWN"
"ABHD12B" -3.35687 7.40702166666667 -10.7831042648856 4.94095525002541e-08 6.64341772564821e-06 8.95984460458098 -3.35687 "DOWN"
"NADK2" -1.34296666666667 7.01389833333333 -10.7534989069053 5.11001855031338e-08 6.81064567797661e-06 8.92654915776914 -1.34296666666667 "DOWN"
"ULK4" -1.34680833333334 6.55120083333333 -10.7459350150495 5.15419427613052e-08 6.81064567797661e-06 8.91802898732404 -1.34680833333334 "DOWN"
"ZNF626" -1.74291333333334 7.56596166666667 -10.7200241558493 5.30863402977219e-08 6.89582562782611e-06 8.88880056478048 -1.74291333333334 "DOWN"
"MIR99AHG" -2.42857666666667 6.1518 -10.6896968867456 5.49568608758441e-08 7.06309214028145e-06 8.85450799381455 -2.42857666666667 "DOWN"
"CHL1" -2.9034 8.08436666666667 -10.6660185089768 5.64660908501479e-08 7.06309214028145e-06 8.8276717833015 -2.9034 "DOWN"
"NEK3" -2.25383 7.08989166666667 -10.6639211484739 5.66018872876609e-08 7.06309214028145e-06 8.82529208979547 -2.25383 "DOWN"
"THAP6" -1.58088666666667 5.46363 -10.6509478915466 5.7449629941028e-08 7.10151554625868e-06 8.81056296238606 -1.58088666666667 "DOWN"
"TLR3" -2.05089666666667 5.99789833333333 -10.6379738077527 5.83109712004183e-08 7.1503245324801e-06 8.79581652940942 -2.05089666666667 "DOWN"
"PMS2P5" -1.22956916666667 8.38796041666667 -10.6229112177505 5.93282620057944e-08 7.16581170478895e-06 8.77867572184795 -1.22956916666667 "DOWN"
"SYCP2" -1.66551166666667 4.96893583333333 -10.6206159802083 5.94849299069845e-08 7.16581170478895e-06 8.77606186321082 -1.66551166666667 "DOWN"
"ZNF141" -2.453225 6.8896125 -10.608937827148 6.02889117915416e-08 7.16581170478895e-06 8.76275460374255 -2.453225 "DOWN"
"CEP120" -1.90446666666667 6.76520166666667 -10.6086732256759 6.03072618683308e-08 7.16581170478895e-06 8.76245293595575 -1.90446666666667 "DOWN"
"IL7" -2.219005 5.7301975 -10.5538277485037 6.42423467978838e-08 7.57466685936894e-06 8.69977652651536 -2.219005 "DOWN"
"ZNF184" -1.83407833333334 7.2450225 -10.5275927991458 6.62205909144176e-08 7.74831463768087e-06 8.66969123323031 -1.83407833333334 "DOWN"
"KRT77" -2.01673833333334 6.39899416666667 -10.5120364523021 6.74241864303518e-08 7.78500954578346e-06 8.65181972659501 -2.01673833333334 "DOWN"
"ZNF621" -1.469095 7.16461583333333 -10.5104275394877 6.75499914919886e-08 7.78500954578346e-06 8.64997000497207 -1.469095 "DOWN"
"NUTM2A-AS1" -1.83129166666667 6.69519416666667 -10.487608287636 6.9361469558828e-08 7.93412392087847e-06 8.6237077868144 -1.83129166666667 "DOWN"
"WDPCP" -1.40072166666667 6.06357583333333 -10.4463800446277 7.27668463630604e-08 8.26200163742956e-06 8.57612810544176 -1.40072166666667 "DOWN"
"EPS8" -2.51208833333334 7.01526916666667 -10.4132207914598 7.56349215370936e-08 8.5245005685336e-06 8.53773772487428 -2.51208833333334 "DOWN"
"CDNF" -1.82440166666667 7.28004916666667 -10.3812689407707 7.8512717884682e-08 8.69935195573285e-06 8.50064125789687 -1.82440166666667 "DOWN"
"ALPK1" -1.51781 7.34186833333333 -10.3812370542516 7.85156473765334e-08 8.69935195573285e-06 8.50060418618686 -1.51781 "DOWN"
"RGS5" -1.830305 6.7194675 -10.376829029462 7.89217460666389e-08 8.69935195573285e-06 8.49547837345937 -1.830305 "DOWN"
"CTPS2" -2.02719333333333 7.09864833333333 -10.3710611913215 7.94565027272051e-08 8.69935195573285e-06 8.48876837419275 -2.02719333333333 "DOWN"
"SPICE1" -1.58691333333334 7.08236333333333 -10.3557771425072 8.08922922250689e-08 8.71550164953072e-06 8.47097155165638 -1.58691333333334 "DOWN"
"MIR3925" -1.236745 7.7250125 -10.3549440609336 8.0971342303431e-08 8.71550164953072e-06 8.47000083220495 -1.236745 "DOWN"
"PLSCR4" -2.82074666666667 7.57195833333333 -10.3513868570311 8.13098079255541e-08 8.71550164953072e-06 8.46585513771096 -2.82074666666667 "DOWN"
"PMS1" -1.386235 5.78037083333333 -10.3348280207777 8.29053253110133e-08 8.75709403773153e-06 8.44654009431103 -1.386235 "DOWN"
"MIR3671" -4.13732583333334 5.81066291666667 -10.3145493942994 8.49048196849617e-08 8.75709403773153e-06 8.42284842587404 -4.13732583333334 "DOWN"
"CEP128" -1.13517833333333 6.2445625 -10.3124035500326 8.51193878708906e-08 8.75709403773153e-06 8.42033898951511 -1.13517833333333 "DOWN"
"BBS9" -1.77441166666667 6.17798083333333 -10.3102758796169 8.53327091233045e-08 8.75709403773153e-06 8.4178503466432 -1.77441166666667 "DOWN"
"BTBD8" -1.55575333333334 5.46156666666667 -10.3013729834079 8.62315134308878e-08 8.75709403773153e-06 8.40743205105226 -1.55575333333334 "DOWN"
"GTF2IRD2" -1.96744166666667 7.27266083333333 -10.295979985265 8.67808706918818e-08 8.75709403773153e-06 8.40111718534845 -1.96744166666667 "DOWN"
"MTR" -1.92531166666667 8.32919416666667 -10.2957876786542 8.68005286854056e-08 8.75709403773153e-06 8.40089195185641 -1.92531166666667 "DOWN"
"UQCC1" -1.13202166666667 7.39810583333333 -10.295405019449 8.68396590380475e-08 8.75709403773153e-06 8.40044376231097 -1.13202166666667 "DOWN"
"PCDHB4" -2.11807666666667 6.32436666666667 -10.2876627198647 8.76354279361731e-08 8.7795806497102e-06 8.39137240708319 -2.11807666666667 "DOWN"
"SP4" -1.74845666666667 6.91821 -10.269352702596 8.95484342331312e-08 8.90366159782981e-06 8.36989506463847 -1.74845666666667 "DOWN"
"TRIM52" -1.20858333333334 6.263415 -10.2585707460421 9.06956835612894e-08 8.90366159782981e-06 8.35723207657615 -1.20858333333334 "DOWN"
"NFIB" -3.109555 9.2292225 -10.2497376521325 9.16472295489947e-08 8.90366159782981e-06 8.34684913727603 -3.109555 "DOWN"
"ZNF45" -1.17319 6.59898666666667 -10.2432311166382 9.23549446042501e-08 8.90366159782981e-06 8.33919588915297 -1.17319 "DOWN"
"ZEB2" -1.587335 6.74437916666667 -10.243191929635 9.23592245599517e-08 8.90366159782981e-06 8.33914978275708 -1.587335 "DOWN"
"TFAP2B" -2.37345833333334 7.1081675 -10.2330883800564 9.34698014502378e-08 8.92744223685587e-06 8.32725698726476 -2.37345833333334 "DOWN"
"PARD3B" -1.17599 7.00552666666667 -10.2303724034012 9.37707594033008e-08 8.92744223685587e-06 8.32405825990958 -1.17599 "DOWN"
"GLCCI1" -1.74367333333334 6.39654833333333 -10.218998699206 9.5042337351975e-08 8.94332623554379e-06 8.3106547564555 -1.74367333333334 "DOWN"
"ZNF347" -1.57456833333333 5.5902425 -10.2132854971815 9.56879894721543e-08 8.94332623554379e-06 8.30391696387272 -1.57456833333333 "DOWN"
"APOD" -4.13856333333333 7.90023166666667 -10.2068296926596 9.64231888616417e-08 8.95742205376511e-06 8.29629937434723 -4.13856333333333 "DOWN"
"LETMD1" -1.557595 7.6890625 -10.1822774479579 9.92746620985239e-08 9.16675916051912e-06 8.26728972021201 -1.557595 "DOWN"
"MBD5" -1.373805 7.25311916666667 -10.1479912459015 1.03407830855517e-07 9.49122893025968e-06 8.22667534356032 -1.373805 "DOWN"
"DGLUCY" -1.47264833333333 7.22648916666667 -10.1262179032624 1.06127431613387e-07 9.6828647129166e-06 8.20082044471934 -1.47264833333333 "DOWN"
"HERC2P9" -2.22978166666667 8.7774575 -10.1041935082762 1.08956010804333e-07 9.82562624636367e-06 8.17461759853581 -2.22978166666667 "DOWN"
"KANSL1L" -1.70419333333333 6.759935 -10.1040538960456 1.0897419506014e-07 9.82562624636367e-06 8.17445133905139 -1.70419333333333 "DOWN"
"ZNF570" -1.75642333333334 6.41307666666667 -10.0906410833906 1.1073634910962e-07 9.92612139855121e-06 8.15846905447593 -1.75642333333334 "DOWN"
"RPL32P3" -1.60694166666667 7.17154416666667 -10.0271314534275 1.19502008954131e-07 1.06495743793542e-05 8.08253907772778 -1.60694166666667 "DOWN"
"HPS4" -1.27153 7.64659333333333 -10.019407288101 1.20617466782568e-07 1.06554593908007e-05 8.07327563588435 -1.27153 "DOWN"
"MNS1" -1.67438333333333 6.49024666666667 -10.0141211894241 1.21387225204948e-07 1.06554593908007e-05 8.0669325236229 -1.67438333333333 "DOWN"
"NAF1" -1.98327666666667 7.11355166666667 -10.0122980017738 1.21653928181978e-07 1.06554593908007e-05 8.06474409133262 -1.98327666666667 "DOWN"
"L3MBTL4" -2.09860333333333 7.07919 -10.007568443883 1.22348698641761e-07 1.06554593908007e-05 8.05906542458483 -2.09860333333333 "DOWN"
"COA5" -1.77856666666667 6.662445 -9.96183228736455 1.29289447704361e-07 1.11586908670773e-05 8.00403004967301 -1.77856666666667 "DOWN"
"ZNF100" -2.41996833333334 6.6431425 -9.9599564549307 1.29582918472062e-07 1.11586908670773e-05 8.0017681229854 -2.41996833333334 "DOWN"
"CLK4" -1.72361333333333 7.54526 -9.93597427527119 1.33398015703922e-07 1.13595821372762e-05 7.9728171151114 -1.72361333333333 "DOWN"
"MAP2K5" -2.01798666666667 7.172065 -9.92314771773718 1.35487385553507e-07 1.14737604738351e-05 7.95730812485041 -2.01798666666667 "DOWN"
"SESN1" -2.05014333333333 6.96792666666667 -9.91622858181586 1.36628910353315e-07 1.14824525563314e-05 7.94893475891379 -2.05014333333333 "DOWN"
"NMNAT3" -1.912825 6.76060416666667 -9.91346167805539 1.37088257946806e-07 1.14824525563314e-05 7.94558490277297 -1.912825 "DOWN"
"CRBN" -1.51252666666667 7.96465 -9.89612342808427 1.40004349156134e-07 1.1599927912785e-05 7.92457523359148 -1.51252666666667 "DOWN"
"KIAA1328" -1.46208166666667 8.05569583333333 -9.88375706325812 1.42124528712099e-07 1.16959635561447e-05 7.90957077724415 -1.46208166666667 "DOWN"
"SUFU" -1.24766333333333 7.37964333333333 -9.88049467711493 1.42689534511943e-07 1.16959635561447e-05 7.90560972537387 -1.24766333333333 "DOWN"
"KNTC1" -1.76103666666667 7.05032333333333 -9.87064589043368 1.44409775053188e-07 1.17083827532626e-05 7.89364487965696 -1.76103666666667 "DOWN"
"RGL1" -1.49977833333334 7.9250625 -9.86915099926719 1.44672804080124e-07 1.17083827532626e-05 7.89182790209857 -1.49977833333334 "DOWN"
"NBEA" -1.95558166666667 6.2321625 -9.86654465885242 1.45132615026089e-07 1.17083827532626e-05 7.88865943577334 -1.95558166666667 "DOWN"
"ZNF767P" -1.98020666666667 8.05776666666667 -9.84570115830495 1.48866267679353e-07 1.18330007738873e-05 7.8632944523979 -1.98020666666667 "DOWN"
"C6orf163" -1.58216333333333 5.55416333333333 -9.84500186213277 1.48993290015674e-07 1.18330007738873e-05 7.86244265806312 -1.58216333333333 "DOWN"
"NFIA" -2.13136666666667 8.49220166666667 -9.83859085936531 1.50163195151489e-07 1.18644404911445e-05 7.8546311509218 -2.13136666666667 "DOWN"
"KAT6B" -1.98640833333333 8.08262583333333 -9.82696485661025 1.52309766430611e-07 1.19723287171713e-05 7.84045421091658 -1.98640833333333 "DOWN"
"ZNF345" -1.55574666666667 5.955495 -9.81286854464514 1.54956335812877e-07 1.2118217935407e-05 7.82324554673724 -1.55574666666667 "DOWN"
"HCP5" -1.34344055555556 7.86415583333333 -9.80857029371354 1.55773031880937e-07 1.21202488968071e-05 7.8179940440555 -1.34344055555556 "DOWN"
"IFI44" -2.56576166666667 6.4129875 -9.80253470475508 1.5692757464147e-07 1.2148413455073e-05 7.81061656032365 -2.56576166666667 "DOWN"
"SEPTIN7P14" -2.81587166666667 6.22223583333333 -9.79601025279401 1.58185881415391e-07 1.21842873886187e-05 7.8026371307177 -2.81587166666667 "DOWN"
"LYPD6B" -1.779225 7.24675916666667 -9.78860144538737 1.59627775893201e-07 1.22338727444549e-05 7.79357059200117 -1.779225 "DOWN"
"MRRF" -1.42165 7.64369833333333 -9.7727270779884 1.62764530018509e-07 1.24122125180284e-05 7.77412445734436 -1.42165 "DOWN"
"MIR573" -2.54464 5.90827833333333 -9.76416097844368 1.64484369124337e-07 1.24812693561279e-05 7.76361970659118 -2.54464 "DOWN"
"HLF" -1.87338833333334 8.14833416666667 -9.7460375362512 1.68187124709917e-07 1.2699370677604e-05 7.7413685694522 -1.87338833333334 "DOWN"
"N4BP2L2" -1.88446166666667 8.5166075 -9.73810693512221 1.69835212344227e-07 1.27210719376675e-05 7.73162059280091 -1.88446166666667 "DOWN"
"FGFR2" -2.52722333333333 8.15393333333333 -9.73236218181546 1.71039779271818e-07 1.27210719376675e-05 7.72455512970593 -2.52722333333333 "DOWN"
"MAGOHB" -2.07024 5.72710333333333 -9.72875742546598 1.71800268352658e-07 1.27210719376675e-05 7.72011982414285 -2.07024 "DOWN"
"NRDE2" -1.051935 6.3401425 -9.72807870312279 1.71943859267805e-07 1.27210719376675e-05 7.71928456448122 -1.051935 "DOWN"
"EFCAB7" -1.93414833333333 6.0747375 -9.72487129858078 1.72624149467304e-07 1.27210719376675e-05 7.7153367452381 -1.93414833333333 "DOWN"
"MCM8" -2.19441666666667 6.94546333333333 -9.71068313105206 1.7566799729036e-07 1.2883440490271e-05 7.6978599476863 -2.19441666666667 "DOWN"
"TRAF5" -1.38768333333334 6.39821833333333 -9.69865622021434 1.7829290818766e-07 1.30136842700022e-05 7.68302827669648 -1.38768333333334 "DOWN"
"ZNF43" -1.72222 7.11524833333333 -9.68998927084225 1.80210354036754e-07 1.30913000316368e-05 7.67233040436307 -1.72222 "DOWN"
"FGF7" -2.04771166666667 6.70798583333333 -9.62865718873968 1.94422339849557e-07 1.3991106221662e-05 7.59639277880713 -2.04771166666667 "DOWN"
"HSPBAP1" -1.950835 7.0143625 -9.6013611718207 2.01126604037046e-07 1.42895565056963e-05 7.56246439394668 -1.950835 "DOWN"
"FAM120C" -1.52115666666667 6.562155 -9.57696636404681 2.07326576910217e-07 1.42895565056963e-05 7.53207298596695 -1.52115666666667 "DOWN"
"PTER" -1.38331333333334 7.874885 -9.57558681676515 2.07683210716248e-07 1.42895565056963e-05 7.53035237157291 -1.38331333333334 "DOWN"
"LRP4" -2.26442666666667 8.34982166666667 -9.57444370848996 2.07979215856868e-07 1.42895565056963e-05 7.52892649263246 -2.26442666666667 "DOWN"
"DCLK1" -2.542005 6.2323025 -9.57047787098183 2.09009644183031e-07 1.42895565056963e-05 7.52397851102528 -2.542005 "DOWN"
"FAXDC2" -2.01365333333333 6.89881166666667 -9.56959682944186 2.09239298226591e-07 1.42895565056963e-05 7.52287904351419 -2.01365333333333 "DOWN"
"NYNRIN" -2.04722000000001 7.18341833333333 -9.56902816660968 2.09387669538939e-07 1.42895565056963e-05 7.52216935359933 -2.04722000000001 "DOWN"
"ZNF280D" -2.330205 7.10003083333333 -9.56611770500947 2.10148799900986e-07 1.42895565056963e-05 7.51853654661818 -2.330205 "DOWN"
"DIS3L" -1.665455 7.1576975 -9.5640591499045 2.10688920295366e-07 1.42895565056963e-05 7.51596651684288 -1.665455 "DOWN"
"LOC100506730" -1.64859666666667 7.19184666666667 -9.55618359959024 2.12768965297969e-07 1.43670603528074e-05 7.50612987318739 -1.64859666666667 "DOWN"
"NEPRO" -2.05352166666667 7.48363416666667 -9.54951933932046 2.14546154884654e-07 1.43741770979302e-05 7.4978008008642 -2.05352166666667 "DOWN"
"CDHR1" -2.58510666666667 9.39031333333333 -9.54379154012435 2.16086232605394e-07 1.43741770979302e-05 7.49063821236905 -2.58510666666667 "DOWN"
"ARHGAP42" -2.17737 7.222595 -9.54322393987551 2.16239486797817e-07 1.43741770979302e-05 7.48992823341626 -2.17737 "DOWN"
"USP30" -1.09890666666667 7.72807166666667 -9.54179635710852 2.16625450784309e-07 1.43741770979302e-05 7.48814239383286 -1.09890666666667 "DOWN"
"RNF180" -1.86635666666667 6.63627 -9.53579157843306 2.18256955708422e-07 1.44200112805978e-05 7.48062823004575 -1.86635666666667 "DOWN"
"CUL9" -1.06640333333334 7.44623166666667 -9.5278408320019 2.2043731972954e-07 1.45015589562849e-05 7.4706728198326 -1.06640333333334 "DOWN"
"HOTAIR" -1.30118 5.81672333333333 -9.51215918104593 2.24805961866457e-07 1.47257512114917e-05 7.45101676602109 -1.30118 "DOWN"
"EPB41L2" -1.95001 7.14661666666667 -9.47580472139341 2.35291829355011e-07 1.53470347249089e-05 7.40534361991845 -1.95001 "DOWN"
"HPS3" -1.723365 8.3153925 -9.46350769523791 2.38955450420185e-07 1.54610073166511e-05 7.38986125732468 -1.723365 "DOWN"
"MRTFB" -2.84329333333334 9.19573666666667 -9.46317121518681 2.39056545801559e-07 1.54610073166511e-05 7.38943738107245 -2.84329333333334 "DOWN"
"FOXN3" -1.62966833333334 9.16088416666667 -9.45031782405516 2.42952604449353e-07 1.56267771613568e-05 7.37323604253095 -1.62966833333334 "DOWN"
"ALMS1" -1.59989500000001 7.03460416666667 -9.44801201042838 2.43658647022721e-07 1.56267771613568e-05 7.37032767956218 -1.59989500000001 "DOWN"
"PBX1" -1.64954166666667 7.37779083333333 -9.44416151006482 2.44842543151819e-07 1.56372770892962e-05 7.36546965312302 -1.64954166666667 "DOWN"
"PKD2" -1.64872333333333 7.21880166666667 -9.42550346404463 2.50666526504381e-07 1.58860133003736e-05 7.34190605975821 -1.64872333333333 "DOWN"
"CDC14A" -2.55432833333334 7.40196083333333 -9.42504975665041 2.50809969904123e-07 1.58860133003736e-05 7.34133257938948 -2.55432833333334 "DOWN"
"ELAPOR1" -1.60871333333334 7.34678166666667 -9.40568583977162 2.5701413553985e-07 1.61175634823739e-05 7.31683534631095 -1.60871333333334 "DOWN"
"DET1" -1.15261 6.72914 -9.40382082529018 2.57620240943476e-07 1.61175634823739e-05 7.31447370324232 -1.15261 "DOWN"
"MIR4451" -2.66508333333334 6.870165 -9.39360463337912 2.60967448454708e-07 1.62606058939584e-05 7.30153014999351 -2.66508333333334 "DOWN"
"METTL17" -1.23465166666667 7.9539675 -9.38925511862118 2.62406520588341e-07 1.6284077520559e-05 7.29601591201906 -1.23465166666667 "DOWN"
"KAT2A" -1.90956333333333 8.33165666666667 -9.3756462636237 2.6696388463538e-07 1.64552511660455e-05 7.27874911074021 -1.90956333333333 "DOWN"
"RRAGB" -1.57620833333334 6.66275583333333 -9.37461707491319 2.67311948091424e-07 1.64552511660455e-05 7.27744243742425 -1.57620833333334 "DOWN"
"BICRAL" -1.60429166666667 7.9223825 -9.34869784200911 2.76238636777182e-07 1.67566242292187e-05 7.24449565010124 -1.60429166666667 "DOWN"
"NHLRC3" -1.95284666666667 6.61606 -9.34597757065362 2.7719372299016e-07 1.67566242292187e-05 7.2410334308293 -1.95284666666667 "DOWN"
"NEO1" -2.83026666666667 8.66757666666667 -9.34461424796424 2.77673705259757e-07 1.67566242292187e-05 7.23929795064931 -2.83026666666667 "DOWN"
"SCAF8" -1.59950833333334 7.0774975 -9.32188810906177 2.85806345907263e-07 1.714532733588e-05 7.21033713330854 -1.59950833333334 "DOWN"
"ZNF3" -1.18755666666667 6.97875833333333 -9.31745755468121 2.8742113261778e-07 1.714532733588e-05 7.20468429645745 -1.18755666666667 "DOWN"
"CCDC32" -1.22559666666667 6.781955 -9.29657344761257 2.9516438223155e-07 1.75359676389349e-05 7.17800881140061 -1.22559666666667 "DOWN"
"PRPF3" -1.14337833333334 7.67589583333333 -9.29049254119711 2.97460479037511e-07 1.7604147577942e-05 7.17023230404684 -1.14337833333334 "DOWN"
"ZNF461" -1.41596666666667 5.58235166666667 -9.2728035783119 3.04248293499654e-07 1.79366070875488e-05 7.14758705324701 -1.41596666666667 "DOWN"
"ATXN7L1" -1.34770166666667 7.39730916666667 -9.24816010274718 3.13980594305425e-07 1.83025950436574e-05 7.11597930648275 -1.34770166666667 "DOWN"
"MRPL42P5" -1.68969333333334 4.86954333333333 -9.24801585974556 3.14038524039789e-07 1.83025950436574e-05 7.11579409638808 -1.68969333333334 "DOWN"
"FSIP2" -1.25352916666667 5.24893791666667 -9.238102943305 3.18047020746546e-07 1.84660027803146e-05 7.10306007669021 -1.25352916666667 "DOWN"
"GAS1RR" -1.29072166666667 6.0449925 -9.21831912329128 3.26210527811458e-07 1.88685093218643e-05 7.07761242616719 -1.29072166666667 "DOWN"
"VAV3" -1.84739333333334 6.99471666666667 -9.20467720625833 3.31969237005527e-07 1.91294152812809e-05 7.06003891478647 -1.84739333333334 "DOWN"
"MLANA" -1.77480166666667 6.42400916666667 -9.19732088440159 3.35119346311297e-07 1.92386117612718e-05 7.05055364788539 -1.77480166666667 "DOWN"
"POC5" -1.36830833333334 6.87169583333333 -9.19163117138229 3.37577570113732e-07 1.93074216220272e-05 7.04321305220184 -1.36830833333334 "DOWN"
"S100PBP" -1.27195166666667 6.34434583333333 -9.18366650327667 3.41050925532236e-07 1.94335635188034e-05 7.0329311720481 -1.27195166666667 "DOWN"
"KLHDC1" -2.16442333333334 7.41402333333333 -9.16911765787701 3.47494053996887e-07 1.97273661469048e-05 7.01413070554473 -2.16442333333334 "DOWN"
"ANKRD36B" -3.01305 7.67092333333333 -9.16375863148624 3.49899860390822e-07 1.979064597812e-05 7.00719946625993 -3.01305 "DOWN"
"GPHN" -1.421695 7.0675825 -9.14778170502017 3.57177968939629e-07 2.01121398931203e-05 6.98651563874398 -1.421695 "DOWN"
"ZNF518A" -1.447945 6.58082083333333 -9.14554828380574 3.58208128315621e-07 2.01121398931203e-05 6.98362189198081 -1.447945 "DOWN"
"CEP126" -1.96001833333333 6.69036583333333 -9.14170758373508 3.59987031890418e-07 2.01382526453151e-05 6.97864431720829 -1.96001833333333 "DOWN"
"MRE11" -1.71148166666667 6.9994275 -9.13763690106608 3.61882710433459e-07 2.01706843109966e-05 6.97336682361039 -1.71148166666667 "DOWN"
"ZNF484" -1.915305 6.48368916666667 -9.12582199093344 3.67445132730708e-07 2.02724000695164e-05 6.95803837155994 -1.915305 "DOWN"
"IFT122" -1.11879666666667 6.96746166666667 -9.12561161532659 3.67544996439591e-07 2.02724000695164e-05 6.9577652877467 -1.11879666666667 "DOWN"
"TTC14" -1.85026666666667 7.216745 -9.12533717527903 3.67675314413203e-07 2.02724000695164e-05 6.95740903563613 -1.85026666666667 "DOWN"
"GPR89A" -1.60124083333334 7.58893291666667 -9.11056508521165 3.74762818719287e-07 2.05676165126875e-05 6.93822044039671 -1.60124083333334 "DOWN"
"ZNF462" -1.68138166666667 7.87078583333333 -9.10860676821366 3.7571324527352e-07 2.05676165126875e-05 6.93567473541358 -1.68138166666667 "DOWN"
"ZNF33B" -1.804675 7.16721583333333 -9.10496645436735 3.77486805571937e-07 2.0591166390771e-05 6.93094134524985 -1.804675 "DOWN"
"RTTN" -1.36840833333334 7.25105416666667 -9.09434346078658 3.82713378340355e-07 2.08022363943296e-05 6.91711980018116 -1.36840833333334 "DOWN"
"TMEM50B" -1.24319416666667 6.08688041666667 -9.07937669154424 3.9020800285495e-07 2.10601640318922e-05 6.89762434615903 -1.24319416666667 "DOWN"
"TNS1" -1.74293666666667 7.37334333333333 -9.07666881896377 3.91580555133696e-07 2.10601640318922e-05 6.89409433680258 -1.74293666666667 "DOWN"
"CEP162" -1.998395 5.78317083333333 -9.06685193049148 3.96599660571601e-07 2.12371681243166e-05 6.88128979149632 -1.998395 "DOWN"
"ARHGAP29" -2.61592 7.29512833333333 -9.06482842345316 3.9764269648218e-07 2.12371681243166e-05 6.87864905886164 -2.61592 "DOWN"
"ATP13A4" -2.39121666666667 7.742575 -9.04951394988583 4.05631828816772e-07 2.15886273336927e-05 6.85864777724382 -2.39121666666667 "DOWN"
"TFDP2" -2.12785833333333 7.8300025 -9.04165637772142 4.09796950796925e-07 2.16029405488367e-05 6.84837487279297 -2.12785833333333 "DOWN"
"RPGRIP1L" -2.16138833333333 5.9003425 -9.04164103819418 4.09805126238053e-07 2.16029405488367e-05 6.84835481101312 -2.16138833333333 "DOWN"
"STXBP4" -1.65283166666667 6.3666825 -9.04103381459612 4.10128894814163e-07 2.16029405488367e-05 6.84756063238482 -1.65283166666667 "DOWN"
"ZNF506" -1.91313333333334 7.00713333333333 -9.02997359508111 4.16073955761937e-07 2.18410328558869e-05 6.83308760001913 -1.91313333333334 "DOWN"
"ANKAR" -1.40422166666667 5.85212083333333 -9.01406413386139 4.24786683329029e-07 2.2222287652107e-05 6.81224392595853 -1.40422166666667 "DOWN"
"PTAR1" -2.32382666666667 8.56537666666667 -9.00665236939652 4.28911696522316e-07 2.23617635520206e-05 6.80252333368017 -2.32382666666667 "DOWN"
"NAALADL2" -1.62090333333334 5.51024833333333 -8.98118415974232 4.43413483142981e-07 2.29300843541916e-05 6.7690724519846 -1.62090333333334 "DOWN"
"PARP2" -1.59374333333333 6.88273666666667 -8.98090434622877 4.43575674446373e-07 2.29300843541916e-05 6.76870451163019 -1.59374333333333 "DOWN"
"TARBP1" -2.51459666666667 7.62276833333333 -8.97612406352712 4.46356278732996e-07 2.29588893973804e-05 6.76241726438121 -2.51459666666667 "DOWN"
"ZNF26" -1.63635 6.832075 -8.96555363520567 4.52570867619707e-07 2.31268021096854e-05 6.74850500882345 -1.63635 "DOWN"
"ZNF260" -1.82483 7.67557166666667 -8.96543970167514 4.52638350267851e-07 2.31268021096854e-05 6.74835498372286 -1.82483 "DOWN"
"ZNF708" -1.83272166666667 5.86859083333333 -8.96183484084516 4.54779033030112e-07 2.31589801271946e-05 6.74360739511332 -1.83272166666667 "DOWN"
"AUTS2" -1.4161 6.75869666666667 -8.95612675960572 4.58190704021148e-07 2.32552822020506e-05 6.73608674207906 -1.4161 "DOWN"
"BBS2" -2.41809666666667 8.15684833333333 -8.95360847478913 4.59704495512874e-07 2.32552822020506e-05 6.73276756828639 -2.41809666666667 "DOWN"
"NEGR1" -1.550765 6.91038416666667 -8.94948978569331 4.62191784453787e-07 2.3279243364124e-05 6.72733740303958 -1.550765 "DOWN"
"ROR1" -2.03875833333333 7.1880575 -8.94780123622494 4.63215633224023e-07 2.3279243364124e-05 6.7251106061627 -2.03875833333333 "DOWN"
"SEPSECS" -1.592415 7.52914416666667 -8.92966435804856 4.74366078925446e-07 2.36074131745754e-05 6.70117113895532 -1.592415 "DOWN"
"RABGAP1L" -1.382505 6.9268775 -8.92160307930582 4.79413317821822e-07 2.37813829630191e-05 6.69051831387637 -1.382505 "DOWN"
"SLIT3" -2.48303166666667 8.1596375 -8.91904186187605 4.81028836249123e-07 2.3784548393634e-05 6.68713210536671 -2.48303166666667 "DOWN"
"PARM1" -2.04043833333333 8.1336825 -8.90964753770096 4.87004101612358e-07 2.39857062214472e-05 6.67470513875913 -2.04043833333333 "DOWN"
"STAMBPL1" -1.46243166666667 6.82019916666667 -8.906293104847 4.89156751059883e-07 2.39857062214472e-05 6.67026530768314 -1.46243166666667 "DOWN"
"MGP" -3.19804666666667 8.39739 -8.90530678454249 4.8979162625998e-07 2.39857062214472e-05 6.66895958880481 -3.19804666666667 "DOWN"
"CDKAL1" -2.17182 8.06035333333333 -8.90008187904323 4.93169427497553e-07 2.40742069575875e-05 6.66204078712044 -2.17182 "DOWN"
"SEC31B" -1.072105 6.44848083333333 -8.89343752096837 4.97500658455068e-07 2.4156976578572e-05 6.65323767572248 -1.072105 "DOWN"
"BBS5" -1.90100333333334 6.792515 -8.89182738164148 4.98556323785497e-07 2.4156976578572e-05 6.65110361344172 -1.90100333333334 "DOWN"
"KIT" -2.821725 7.04782583333333 -8.89024971856731 4.99593004658619e-07 2.4156976578572e-05 6.64901229643859 -2.821725 "DOWN"
"WDR19" -1.83316166666667 7.0918675 -8.88298439558521 5.04396679370584e-07 2.43125544068941e-05 6.63937772344129 -1.83316166666667 "DOWN"
"IFT172" -1.26013 6.811885 -8.87439614821849 5.10138395365746e-07 2.44195817382207e-05 6.62798072836906 -1.26013 "DOWN"
"ZNF253" -2.74587166666667 6.86110083333333 -8.87252801780224 5.11396512132623e-07 2.44195817382207e-05 6.62550047334255 -2.74587166666667 "DOWN"
"OXA1L" -1.66299333333334 9.93193666666667 -8.8654671455755 5.16181597992763e-07 2.4495453665737e-05 6.61612223721719 -1.66299333333334 "DOWN"
"ACACB" -1.62262 6.80180666666667 -8.85091921571698 5.26191164877334e-07 2.48589042257874e-05 6.59678099553521 -1.62262 "DOWN"
"ZNF507" -2.20477166666667 7.26732416666667 -8.84935211250666 5.27281630808714e-07 2.48589042257874e-05 6.59469605235702 -2.20477166666667 "DOWN"
"CBWD3" -1.32362583333334 8.65205208333333 -8.84731059570219 5.28705817954508e-07 2.48589042257874e-05 6.59197948929224 -1.32362583333334 "DOWN"
"CEP68" -1.20800166666667 7.41916083333333 -8.82439927633863 5.44972210002413e-07 2.53900730544589e-05 6.56145822206147 -1.20800166666667 "DOWN"
"SH3BP5-AS1" -2.86839833333333 7.2214975 -8.81668213915766 5.50570145127704e-07 2.54958887749772e-05 6.5511637347933 -2.86839833333333 "DOWN"
"MIR548V" -2.95374166666667 6.8891925 -8.80941897416441 5.55894580545474e-07 2.56301344810194e-05 6.54146832823164 -2.95374166666667 "DOWN"
"IMMP2L" -1.41576833333333 5.6912175 -8.80817316179162 5.56813333910455e-07 2.56301344810194e-05 6.53980469187128 -1.41576833333333 "DOWN"
"PTGER3" -2.06919666666667 6.17229666666667 -8.78874682478751 5.71350279464193e-07 2.59963195972153e-05 6.51383903864586 -2.06919666666667 "DOWN"
"HNRNPA1" -1.97402833333333 8.41381083333333 -8.7884800479459 5.71552694693472e-07 2.59963195972153e-05 6.51348214410703 -1.97402833333333 "DOWN"
"ANGPTL1" -3.66190166666667 6.9309975 -8.77636201592331 5.8082794352233e-07 2.6296659213346e-05 6.49726161143016 -3.66190166666667 "DOWN"
"TOP1P1" -1.52333333333334 4.82086166666667 -8.76674300936303 5.88304181303439e-07 2.65221367382915e-05 6.48437357804161 -1.52333333333334 "DOWN"
"N4BP2L2-IT2" -3.66285 8.522175 -8.76225648136817 5.91826156910466e-07 2.65512465564694e-05 6.47835849526502 -3.66285 "DOWN"
"ARHGEF26" -2.41721166666667 7.21259916666667 -8.75873047576357 5.94609822155268e-07 2.65512465564694e-05 6.47362948410411 -2.41721166666667 "DOWN"
"ZFP3" -1.60275166666667 7.59081583333333 -8.75486528823741 5.97677240972376e-07 2.65512465564694e-05 6.46844384929561 -1.60275166666667 "DOWN"
"STARD9" -1.67060666666667 6.47097833333333 -8.75369930417218 5.98605863222945e-07 2.65512465564694e-05 6.46687918198086 -1.67060666666667 "DOWN"
"UBE3D" -1.07429833333333 6.44021416666667 -8.74637617712642 6.04473344989111e-07 2.67013470662625e-05 6.45704832447349 -1.07429833333333 "DOWN"
"LY75-CD302" -2.66258833333334 7.33274916666667 -8.73481905388095 6.1385779072643e-07 2.7037966138663e-05 6.44152043064462 -2.66258833333334 "DOWN"
"CXCL12" -1.63747833333334 7.97286083333333 -8.71968945120459 6.26377567577101e-07 2.75100123102517e-05 6.421168268946 -1.63747833333334 "DOWN"
"TRIM4" -1.14690666666667 7.94347166666667 -8.7175563262081 6.2816442514275e-07 2.75100123102517e-05 6.41829659027354 -1.14690666666667 "DOWN"
"FOXP2" -1.73686833333333 7.29227083333333 -8.69383121611863 6.48407149328805e-07 2.81551976909686e-05 6.38632000490511 -1.73686833333333 "DOWN"
"ZNF131" -1.09353833333334 6.87635916666667 -8.67180826421236 6.67818070128627e-07 2.88104985850663e-05 6.3565765331198 -1.09353833333334 "DOWN"
"PARG" -1.20922388888889 8.2076175 -8.67033618506828 6.69137362753367e-07 2.88104985850663e-05 6.35458629250792 -1.20922388888889 "DOWN"
"MOB1B" -1.65430666666667 6.61392166666667 -8.66584683492006 6.73177878722442e-07 2.89032787816739e-05 6.34851509692204 -1.65430666666667 "DOWN"
"CENPC" -2.11892166666667 7.37149083333333 -8.66078674829752 6.77763140725425e-07 2.89384476326969e-05 6.34166912628062 -2.11892166666667 "DOWN"
"NFIX" -3.12768666666667 8.84925666666667 -8.66077603951809 6.77772879706301e-07 2.89384476326969e-05 6.34165463469189 -3.12768666666667 "DOWN"
"OLFM2" -1.9628 9.47265 -8.6298800748236 7.0649908820267e-07 2.99978338614142e-05 6.29978673917031 -1.9628 "DOWN"
"CEP295" -1.533785 6.1354975 -8.57452462723948 7.61248328144354e-07 3.21443922143159e-05 6.22448169093226 -1.533785 "DOWN"
"AASS" -1.40250333333333 7.89290166666667 -8.55719217121938 7.79303106981944e-07 3.27264603392308e-05 6.200825582134 -1.40250333333333 "DOWN"
"ZNF44" -1.06549833333334 6.25383416666667 -8.55025909628402 7.86651879929061e-07 3.29380623613671e-05 6.19135267618166 -1.06549833333334 "DOWN"
"L2HGDH" -1.45833333333333 6.07557333333333 -8.54839555595317 7.88639671621981e-07 3.29380623613671e-05 6.18880544693557 -1.45833333333333 "DOWN"
"TMEM67" -1.531795 6.11303083333333 -8.52281608890263 8.16470034714118e-07 3.40077518807011e-05 6.15379825978938 -1.531795 "DOWN"
"PDPR2P" -1.35319333333333 3.58655 -8.51819229657599 8.21610981361798e-07 3.41291412528825e-05 6.14746168779456 -1.35319333333333 "DOWN"
"MBTD1" -1.99103333333334 7.59181833333333 -8.50609922052254 8.35219712568793e-07 3.46006696060931e-05 6.13087652654733 -1.99103333333334 "DOWN"
"PSIP1" -2.09725 6.466115 -8.49744765357263 8.45102266483984e-07 3.4915707656783e-05 6.11900016776412 -2.09725 "DOWN"
"BMS1P1" -3.36871833333334 9.58202416666667 -8.47957528140925 8.6591267060085e-07 3.56793263843275e-05 6.09443671075455 -3.36871833333334 "DOWN"
"PTBP2" -1.93594333333333 7.85941833333333 -8.47217881287822 8.74683510077742e-07 3.57987299722777e-05 6.08425956720898 -1.93594333333333 "DOWN"
"BCL11A" -2.123345 7.51617583333333 -8.47122864284526 8.75817049817599e-07 3.57987299722777e-05 6.08295169269566 -2.123345 "DOWN"
"PCLO" -1.59509333333334 5.97387333333333 -8.46434460549505 8.84076311334516e-07 3.60402172875943e-05 6.07347272100201 -1.59509333333334 "DOWN"
"TSHZ2" -1.80137666666667 7.78840166666667 -8.45609146336968 8.94087253068549e-07 3.63516430107022e-05 6.06210080955418 -1.80137666666667 "DOWN"
"PHF21A" -1.38316666666667 7.82249 -8.43853918533134 9.15780004188723e-07 3.70371395889307e-05 6.03788758829512 -1.38316666666667 "DOWN"
"RSKR" -1.66138333333333 7.10706666666667 -8.43400860631422 9.21469518110064e-07 3.71691704568186e-05 6.03163147131226 -1.66138333333333 "DOWN"
"ZNF618" -1.22018 6.43333 -8.41482414379533 9.45980326836113e-07 3.80577072171757e-05 6.00511199413049 -1.22018 "DOWN"
"PMS2P4" -1.56594 7.56645666666667 -8.40797039352061 9.54903846265285e-07 3.83161417684667e-05 5.99562664787331 -1.56594 "DOWN"
"EEF2K" -3.06017833333334 8.1157225 -8.40158943425764 9.63292095679093e-07 3.85518048108855e-05 5.98679035805676 -3.06017833333334 "DOWN"
"RUFY3" -1.752085 8.42425916666667 -8.39620804011753 9.70427104423592e-07 3.87268486061884e-05 5.97933430413657 -1.752085 "DOWN"
"TRIM22" -1.60045 6.86887833333333 -8.39298253187205 9.74730551704729e-07 3.87268486061884e-05 5.97486354894067 -1.60045 "DOWN"
"DOCK10" -1.687645 7.0505525 -8.38609356024646 9.83989701888903e-07 3.87268486061884e-05 5.96531065059109 -1.687645 "DOWN"
"ATAT1" -1.21319666666667 7.39956 -8.38577313728873 9.84422632129598e-07 3.87268486061884e-05 5.96486617744307 -1.21319666666667 "DOWN"
"EXOSC7" -1.47215833333333 7.41369583333333 -8.38552334464674 9.84760272414483e-07 3.87268486061884e-05 5.96451966988666 -1.47215833333333 "DOWN"
"CEP290" -2.13833166666667 6.1475175 -8.38283956608517 9.88395648444644e-07 3.87268486061884e-05 5.96079629138986 -2.13833166666667 "DOWN"
"CCZ1" -1.54381166666667 6.9222425 -8.38109659501798 9.90764254609114e-07 3.87268486061884e-05 5.95837767295619 -1.54381166666667 "DOWN"
"CHRDL1" -3.13901833333334 6.4928425 -8.37959071536356 9.92815514489526e-07 3.87268486061884e-05 5.95628774623538 -3.13901833333334 "DOWN"
"SREK1" -1.40799 7.20905666666667 -8.3788643419677 9.93806566691097e-07 3.87268486061884e-05 5.95527955148859 -1.40799 "DOWN"
"GABPB1-IT1" -1.37015833333334 6.39823416666667 -8.3660499055861 1.01146402655897e-06 3.92499255673314e-05 5.93748245399455 -1.37015833333334 "DOWN"
"TRANK1" -1.15669066666667 5.512434 -8.36295766531036 1.0157745787022e-06 3.9317658440271e-05 5.93318477110014 -1.15669066666667 "DOWN"
"CCDC191" -1.42894 6.093055 -8.36079111160914 1.01880633972149e-06 3.93356765119673e-05 5.93017291944587 -1.42894 "DOWN"
"MDM4" -2.021945 8.48786083333333 -8.3572129373891 1.02383448370299e-06 3.94304898648225e-05 5.92519740368213 -2.021945 "DOWN"
"CAMKMT" -1.15550833333333 7.4486975 -8.35199374379328 1.03121588370852e-06 3.96152307405619e-05 5.91793714115915 -1.15550833333333 "DOWN"
"PDGFD" -1.94003833333333 6.65618083333333 -8.3489174195223 1.03559309066864e-06 3.96839272344222e-05 5.91365615822464 -1.94003833333333 "DOWN"
"C2CD3" -1.20376166666667 7.0706225 -8.34548480160821 1.04050053083067e-06 3.97725489690088e-05 5.90887795812638 -1.20376166666667 "DOWN"
"PLAGL1" -1.68785333333333 9.12694166666667 -8.3420093106961 1.04549440277634e-06 3.98021374831663e-05 5.90403857138002 -1.68785333333333 "DOWN"
"FTO" -1.24965666666667 8.67374166666667 -8.34133379033871 1.04646799358794e-06 3.98021374831663e-05 5.90309777872411 -1.24965666666667 "DOWN"
"LRP6" -1.95645666666667 7.80128166666667 -8.33693615814568 1.0528296158668e-06 3.99449810693225e-05 5.89697182442153 -1.95645666666667 "DOWN"
"NHS" -1.12917333333334 6.822105 -8.33196119096138 1.06007589531554e-06 4.012060079851e-05 5.8900387053245 -1.12917333333334 "DOWN"
"CA6" -2.66788833333333 7.1147175 -8.32540195880443 1.06971068170701e-06 4.02987918579813e-05 5.88089299615678 -2.66788833333333 "DOWN"
"ZSCAN26" -1.53109666666667 7.04261333333333 -8.32389911815897 1.07193123927294e-06 4.02987918579813e-05 5.87879678396336 -1.53109666666667 "DOWN"
"ZNF256" -1.58257 6.73676 -8.32162515503519 1.07530048733784e-06 4.02987918579813e-05 5.87562444404171 -1.58257 "DOWN"
"ENTPD1-AS1" -1.02805166666667 5.77089916666667 -8.31399815219311 1.08668339599871e-06 4.05376056514643e-05 5.8649794804067 -1.02805166666667 "DOWN"
"PDZD2" -1.77137166666667 7.42841083333333 -8.31381243657551 1.08696215571189e-06 4.05376056514643e-05 5.86472018683301 -1.77137166666667 "DOWN"
"ANAPC1P2" -1.31355833333333 8.72776583333333 -8.31052636176024 1.09190712762307e-06 4.06231855636079e-05 5.86013149604028 -1.31355833333333 "DOWN"
"BCL9" -1.628295 8.11279916666667 -8.30255392992705 1.1040036825212e-06 4.08893807364312e-05 5.84899309754858 -1.628295 "DOWN"
"GPD1L" -1.27421666666667 7.65030333333333 -8.29153710822867 1.12095390732288e-06 4.13580254651994e-05 5.83358814607932 -1.27421666666667 "DOWN"
"ZNF577" -1.15357666666667 7.15440833333333 -8.29057216849894 1.12245163057953e-06 4.13580254651994e-05 5.83223812993291 -1.15357666666667 "DOWN"
"LINC00174" -1.46640833333334 5.84445916666667 -8.28665764831103 1.12854932364224e-06 4.13837417052352e-05 5.8267602446986 -1.46640833333334 "DOWN"
"MTMR8" -1.00443333333334 6.232315 -8.2835104221331 1.13347726828341e-06 4.14652495662247e-05 5.82235468868577 -1.00443333333334 "DOWN"
"ZBTB25" -1.23495833333333 6.9434175 -8.28085682860552 1.13765001235898e-06 4.15188080700915e-05 5.81863915805456 -1.23495833333333 "DOWN"
"KLHL3" -1.13784 6.37232833333333 -8.27764870004751 1.14271652008216e-06 4.16046527786684e-05 5.8141459856649 -1.13784 "DOWN"
"SERTAD4" -2.50131333333333 7.66957166666667 -8.26065700801158 1.16995298424737e-06 4.22949041097729e-05 5.79032641872431 -2.50131333333333 "DOWN"
"ZFP30" -1.33313333333333 6.24019833333333 -8.25596511497875 1.17759444150104e-06 4.24044337658923e-05 5.7837427150659 -1.33313333333333 "DOWN"
"CCDC171" -1.52519 5.66681 -8.25540163412953 1.17851570878589e-06 4.24044337658923e-05 5.78295184646191 -1.52519 "DOWN"
"ST7L" -1.24741333333334 6.75790666666667 -8.25369174691151 1.18131598327531e-06 4.24056472872223e-05 5.7805517030072 -1.24741333333334 "DOWN"
"ANKRD49" -2.19073833333333 7.04043416666667 -8.24597578770172 1.19404041824996e-06 4.26155065366073e-05 5.76971631618113 -2.19073833333333 "DOWN"
"SEPSECS-AS1" -1.84451666666667 6.65662833333333 -8.24585529921455 1.1942402652235e-06 4.26155065366073e-05 5.76954705645084 -1.84451666666667 "DOWN"
"YLPM1" -1.62665 7.49582166666667 -8.24509457106673 1.19550285821641e-06 4.26155065366073e-05 5.76847835880576 -1.62665 "DOWN"
"IGFL4" -2.33826666666667 6.62186833333333 -8.23362818755859 1.21470622761338e-06 4.30995765205042e-05 5.75236108709342 -2.33826666666667 "DOWN"
"PNISR" -2.00163333333334 8.90505666666667 -8.22562714627996 1.22829958207838e-06 4.3281324124362e-05 5.74110485117177 -2.00163333333334 "DOWN"
"HMBOX1" -1.85184666666667 7.516705 -8.21608243608927 1.24472683698764e-06 4.36594346850035e-05 5.72766627063075 -1.85184666666667 "DOWN"
"CA13" -1.78452666666667 7.03688166666667 -8.20887971135153 1.25727749236913e-06 4.38359504421872e-05 5.71751744471756 -1.78452666666667 "DOWN"
"ASB8" -1.22028666666667 6.72820333333333 -8.20827409459399 1.258338869687e-06 4.38359504421872e-05 5.71666381416352 -1.22028666666667 "DOWN"
"SPATA5" -1.94483833333333 7.37763583333333 -8.20127994373966 1.27066558243705e-06 4.40904974961524e-05 5.70680201677882 -1.94483833333333 "DOWN"
"MTUS1" -1.21117666666667 6.63446333333333 -8.19673849110805 1.27873808983129e-06 4.42449152165555e-05 5.70039520384226 -1.21117666666667 "DOWN"
"NVL" -1.94719333333334 6.93614666666667 -8.18746117421274 1.29539814559369e-06 4.44888828520706e-05 5.68729914517179 -1.94719333333334 "DOWN"
"MITF" -1.559855 6.5901625 -8.1863555398922 1.2973989192899e-06 4.44888828520706e-05 5.68573767636794 -1.559855 "DOWN"
"ZFP14" -1.60780833333333 6.0737775 -8.17459679296815 1.31888159558025e-06 4.50240915301872e-05 5.66912134579192 -1.60780833333333 "DOWN"
"LONRF1" -2.29138166666667 8.33552416666667 -8.17296111661768 1.32189964855687e-06 4.50268395846217e-05 5.66680856700835 -2.29138166666667 "DOWN"
"NOSTRIN" -1.83531 6.45884333333333 -8.16734227318434 1.33232310482011e-06 4.52812606445293e-05 5.65886115151722 -1.83531 "DOWN"
"NEMP1" -1.80916333333334 7.44224 -8.14754245953963 1.36975353874651e-06 4.62457758632303e-05 5.63082369369839 -1.80916333333334 "DOWN"
"GATAD1" -1.71553833333334 7.70584916666667 -8.14580732790771 1.37308642005919e-06 4.62564146080599e-05 5.62836427628256 -1.71553833333334 "DOWN"
"PMS2P9" -2.57625333333334 7.21128666666667 -8.13093914305803 1.40200050118909e-06 4.71198929700462e-05 5.60727394296076 -2.57625333333334 "DOWN"
"EFHC1" -1.20179 7.23008 -8.12948321628464 1.40486632876508e-06 4.71198929700462e-05 5.60520720618793 -1.20179 "DOWN"
"KLF12" -1.67781833333334 7.2851025 -8.12284641909768 1.41800900806411e-06 4.74568604270887e-05 5.59578260634693 -1.67781833333334 "DOWN"
"SLF1" -1.81932166666667 5.8251825 -8.11717973461454 1.42933374764594e-06 4.7731650727488e-05 5.58773114464161 -1.81932166666667 "DOWN"
"EBF3" -1.24303 6.52076333333333 -8.08857040343788 1.48799113060974e-06 4.93974634066533e-05 5.54701882325726 -1.24303 "DOWN"
"FKSG29" -2.06326166666667 7.9466225 -8.08689976315797 1.49149434428007e-06 4.93974634066533e-05 5.54463817641536 -2.06326166666667 "DOWN"
"ZNF75A" -1.32277500000001 7.60571916666667 -8.08448416563261 1.49657514594153e-06 4.93974634066533e-05 5.54119533702497 -1.32277500000001 "DOWN"
"PHC3" -2.04064333333333 8.38816833333333 -8.08409164112312 1.49740248610062e-06 4.93974634066533e-05 5.54063581903666 -2.04064333333333 "DOWN"
"EMB" -1.95757 7.664925 -8.07933821561976 1.50746004667703e-06 4.93974634066533e-05 5.53385854698441 -1.95757 "DOWN"
"ZBTB37" -1.17467666666667 7.49901 -8.07920637450316 1.50774002177408e-06 4.93974634066533e-05 5.53367053093055 -1.17467666666667 "DOWN"
"ZNF37A" -1.06986833333333 6.49462583333333 -8.07897989840091 1.50822109044322e-06 4.93974634066533e-05 5.53334755253544 -1.06986833333333 "DOWN"
"LYPLAL1" -1.506125 7.11540083333333 -8.07508799094427 1.51651354399584e-06 4.95237389350812e-05 5.52779625646524 -1.506125 "DOWN"
"LOC100129034" -1.36994333333333 7.31969333333333 -8.0693495981124 1.52882855088293e-06 4.96480593812153e-05 5.519607629458 -1.36994333333333 "DOWN"
"KIAA0586" -1.91323333333333 7.853455 -8.06623871217385 1.53554900095011e-06 4.97608775614447e-05 5.51516665265666 -1.91323333333333 "DOWN"
"BCO2" -1.05789 6.368865 -8.06443807646627 1.53945321564924e-06 4.97821495558473e-05 5.51259556650311 -1.05789 "DOWN"
"MIR628" -1.27706833333333 4.0496675 -8.06097999994208 1.54698069654078e-06 4.99202528770043e-05 5.50765668575701 -1.27706833333333 "DOWN"
"QPCT" -1.61616833333334 6.5314725 -8.05602393694528 1.55783705592495e-06 5.01649714143227e-05 5.5005756655497 -1.61616833333334 "DOWN"
"PIP4P2" -1.209395 6.81810916666667 -8.0438569962063 1.58483285700161e-06 5.09272914719512e-05 5.48317858551917 -1.209395 "DOWN"
"NAPEPLD" -2.19637166666667 6.29326916666667 -8.03378014360555 1.60756650345224e-06 5.15497476253471e-05 5.46875556321072 -2.19637166666667 "DOWN"
"ZNF136" -1.29860333333334 5.77527166666667 -8.02581924771653 1.6257707744469e-06 5.18432694635282e-05 5.45735182594507 -1.29860333333334 "DOWN"
"CILK1" -2.11121833333334 8.19220583333333 -8.02534301246504 1.62686668919344e-06 5.18432694635282e-05 5.45666937360993 -2.11121833333334 "DOWN"
"NRN1" -2.02091166666667 7.83478916666667 -8.00777694768044 1.66784174307859e-06 5.29289404511566e-05 5.4314764074491 -2.02091166666667 "DOWN"
"IFT80" -1.74694833333334 6.72668083333333 -7.99675406208553 1.69411130901072e-06 5.35409033907554e-05 5.415647132515 -1.74694833333334 "DOWN"
"MIR27B" -3.31566666666667 8.228335 -7.97287446337868 1.7525361577325e-06 5.51599060076463e-05 5.38130101707901 -3.31566666666667 "DOWN"
"CLDN8" -1.86981833333333 5.55437083333333 -7.96627681752421 1.76905193741458e-06 5.54140732444605e-05 5.37179852505497 -1.86981833333333 "DOWN"
"ENPP5" -1.45288833333334 5.7787625 -7.965321423311 1.77145719531483e-06 5.54140732444605e-05 5.37042201524208 -1.45288833333334 "DOWN"
"NUP43" -1.341365 7.7077525 -7.95395558214773 1.80033860769541e-06 5.62028313212938e-05 5.35403725611733 -1.341365 "DOWN"
"ZNF10" -1.55113833333334 5.72645583333333 -7.94722937499674 1.81766499055431e-06 5.64185456256872e-05 5.34433296788103 -1.55113833333334 "DOWN"
"CEP170" -1.56139333333333 7.16143833333333 -7.94638647674113 1.819848679514e-06 5.64185456256872e-05 5.34311645388425 -1.56139333333333 "DOWN"
"ZNF680" -1.81493333333334 6.95469666666667 -7.94623254735507 1.82024776302206e-06 5.64185456256872e-05 5.34289428509369 -1.81493333333334 "DOWN"
"PROS1" -2.22562833333334 8.04998083333333 -7.93527936809165 1.84888481034269e-06 5.70215419978527e-05 5.32707744741898 -2.22562833333334 "DOWN"
"TCF12" -1.634725 8.0565675 -7.93208283272713 1.85733182071501e-06 5.71670324255416e-05 5.32245856839328 -1.634725 "DOWN"
"ANGEL2" -2.14593666666667 6.71615 -7.92346448385935 1.88031060149828e-06 5.7659329084723e-05 5.30999871393327 -2.14593666666667 "DOWN"
"CCND1" -1.58855 8.87009666666667 -7.92326362478732 1.88084972223131e-06 5.7659329084723e-05 5.30970820908943 -1.58855 "DOWN"
"ZSCAN16" -1.07075833333334 5.69188916666667 -7.91754654531723 1.89626365213226e-06 5.79112024943993e-05 5.30143731855477 -1.07075833333334 "DOWN"
"PHF3" -2.653905 7.7287725 -7.91741417965618 1.89662210674507e-06 5.79112024943993e-05 5.30124577473649 -2.653905 "DOWN"
"OMD" -2.840575 6.3733475 -7.91258777858025 1.90974145364945e-06 5.81958588499776e-05 5.29426001712159 -2.840575 "DOWN"
"RUNX1-IT1" -1.68008833333333 6.4653475 -7.90133258716772 1.9407107445175e-06 5.9022250579294e-05 5.2779573549856 -1.68008833333333 "DOWN"
"BCL2" -1.58566666666667 6.18236333333333 -7.87362150722233 2.01924880405197e-06 6.051432367909e-05 5.23774831582579 -1.58566666666667 "DOWN"
"POT1" -1.72788 6.46911666666667 -7.8728951133933 2.021352263835e-06 6.051432367909e-05 5.23669295687865 -1.72788 "DOWN"
"ZNF480" -2.20472833333333 6.56811583333333 -7.86727438272717 2.03770719829605e-06 6.08849433440191e-05 5.22852439972241 -2.20472833333333 "DOWN"
"FAN1" -1.34969166666667 6.89996916666667 -7.86354207487599 2.04864467972192e-06 6.10926569081275e-05 5.22309797821919 -1.34969166666667 "DOWN"
"SORBS2" -1.24821833333334 6.41856916666667 -7.8565973819704 2.06916183361077e-06 6.15846846322056e-05 5.21299618251803 -1.24821833333334 "DOWN"
"CC2D2A" -1.18247166666667 6.42746416666667 -7.84904258422212 2.09172882217288e-06 6.21356964850114e-05 5.20199972432936 -1.18247166666667 "DOWN"
"TIGD1" -1.82281333333334 7.470935 -7.84164782255587 2.11407034009647e-06 6.26778920174057e-05 5.19122893733324 -1.82281333333334 "DOWN"
"BDNF-AS" -2.413645 5.9792325 -7.83825040545731 2.1244194256909e-06 6.28631292605986e-05 5.18627804105262 -2.413645 "DOWN"
"LINC00630" -1.931715 7.09502916666667 -7.82208628375801 2.17439810999997e-06 6.4094565827076e-05 5.16270200239344 -1.931715 "DOWN"
"TERF1" -1.59505333333334 6.80794833333333 -7.81900741310083 2.18405820178289e-06 6.42557468655051e-05 5.15820743809183 -1.59505333333334 "DOWN"
"TNRC6C" -1.32404333333333 7.19944 -7.81178806284218 2.20688788768504e-06 6.48030221119469e-05 5.14766365959845 -1.32404333333333 "DOWN"
"ZNF790-AS1" -1.91786833333334 6.5683125 -7.81019469507455 2.21196053895711e-06 6.48277842086703e-05 5.14533563780933 -1.91786833333334 "DOWN"
"CPLANE1" -1.451625 6.99293916666667 -7.80296948202341 2.23511817309881e-06 6.52227208375837e-05 5.13477489055101 -1.451625 "DOWN"
"UTP25" -1.27993166666667 7.27631416666667 -7.80201349257561 2.23820140661332e-06 6.52227208375837e-05 5.1333770502767 -1.27993166666667 "DOWN"
"IGFBP5" -1.57897666666667 8.75525 -7.79775281206568 2.25199771368214e-06 6.53761760517423e-05 5.12714564868505 -1.57897666666667 "DOWN"
"NOL8" -1.47250666666667 7.47261166666667 -7.79576837335944 2.25845414066006e-06 6.54396693157608e-05 5.1242425155869 -1.47250666666667 "DOWN"
"KIAA0753" -1.280215 7.37061416666667 -7.78903862212595 2.28049591239039e-06 6.58294563938228e-05 5.1143933557195 -1.280215 "DOWN"
"MXRA5" -2.98484 8.471585 -7.78340134575968 2.2991348420684e-06 6.62427422165873e-05 5.10613845127445 -2.98484 "DOWN"
"BNC2" -1.38416166666667 6.59926416666667 -7.78129892704178 2.30612745649011e-06 6.63195528200383e-05 5.10305871359613 -1.38416166666667 "DOWN"
"PTCH1" -1.17886666666667 6.52444833333333 -7.76764741634866 2.35208351257141e-06 6.73201981866174e-05 5.08304700320403 -1.17886666666667 "DOWN"
"MDM1" -1.25600833333334 5.9893825 -7.75288708355464 2.40286514895736e-06 6.82768739739089e-05 5.06138209691923 -1.25600833333334 "DOWN"
"TCERG1" -1.66439833333334 7.79521416666667 -7.75050741066014 2.41116027020347e-06 6.82768739739089e-05 5.05788655915203 -1.66439833333334 "DOWN"
"ANKRD26" -1.42665 6.59163333333333 -7.74871681946976 2.41742194243541e-06 6.82768739739089e-05 5.05525583719099 -1.42665 "DOWN"
"DCP1B" -1.11266 6.63121166666667 -7.74489406633512 2.43084773807082e-06 6.82768739739089e-05 5.04963805588628 -1.11266 "DOWN"
"PEX1" -1.93389166666667 7.44436416666667 -7.74480221123027 2.43117130962462e-06 6.82768739739089e-05 5.04950304504997 -1.93389166666667 "DOWN"
"WDR59" -1.22494666666667 8.40493 -7.74364966613277 2.43523517735023e-06 6.82768739739089e-05 5.04780891144224 -1.22494666666667 "DOWN"
"IGIP" -1.22888333333334 6.69094666666667 -7.74228860754728 2.44004352527141e-06 6.82768739739089e-05 5.04580805543622 -1.22888333333334 "DOWN"
"CASP8AP2" -1.655735 6.89644583333333 -7.74201674928169 2.44100514990228e-06 6.82768739739089e-05 5.04540837437052 -1.655735 "DOWN"
"MIR597" -2.02208166666667 6.55184583333333 -7.73598462988866 2.46244566820576e-06 6.8737800653585e-05 5.03653753797329 -2.02208166666667 "DOWN"
"WDR35" -1.50705333333333 6.11550166666667 -7.73351062866426 2.47129680933347e-06 6.8737800653585e-05 5.03289787371703 -1.50705333333333 "DOWN"
"C1QTNF3-AMACR" -1.41555 6.99409833333333 -7.73236083530073 2.47542183982117e-06 6.8737800653585e-05 5.03120606109983 -1.41555 "DOWN"
"CSRNP3" -1.11877666666667 6.13529333333333 -7.72604602710288 2.49820734337144e-06 6.92047035609802e-05 5.02191128395179 -1.11877666666667 "DOWN"
"CMC1" -1.73609 5.99329166666667 -7.72076844397551 2.51742057660512e-06 6.93745498853046e-05 5.01413913401137 -1.73609 "DOWN"
"GSTM4" -1.45374333333333 6.67693666666667 -7.71979464329241 2.5209827952841e-06 6.93745498853046e-05 5.01270464008016 -1.45374333333333 "DOWN"
"TPTE2P5" -1.62607 5.10059666666667 -7.71004035991924 2.55696035891684e-06 7.02385096442247e-05 4.99832876350657 -1.62607 "DOWN"
"ALG13" -1.7796 7.58771 -7.70251389727959 2.58509219867053e-06 7.08842454762468e-05 4.98722759672027 -1.7796 "DOWN"
"DDX60" -1.59539166666667 6.82127583333333 -7.69350421099004 2.61919936639328e-06 7.16912283715646e-05 4.9739288250831 -1.59539166666667 "DOWN"
"FAT4" -1.51071666666667 7.35635 -7.68990026363118 2.63297559358124e-06 7.18118325594541e-05 4.96860617979867 -1.51071666666667 "DOWN"
"TRMT13" -1.53264333333333 7.25421833333333 -7.67786203654577 2.67955085482472e-06 7.27178143099226e-05 4.95081444834545 -1.53264333333333 "DOWN"
"LRIG3" -2.73457833333334 8.13657416666667 -7.67763804199936 2.68042569709723e-06 7.27178143099226e-05 4.95048321547441 -2.73457833333334 "DOWN"
"PHF14" -2.007775 7.23005583333333 -7.67225841754231 2.70152765181046e-06 7.31608053833052e-05 4.94252606143541 -2.007775 "DOWN"
"ZNF599" -1.48333166666667 4.71441583333333 -7.67065162865737 2.70786444103948e-06 7.32030796336034e-05 4.94014866539352 -1.48333166666667 "DOWN"
"RNF146" -1.30731 7.61770166666667 -7.65596066526667 2.76653683733927e-06 7.45263209889917e-05 4.9183960042441 -1.30731 "DOWN"
"EDRF1" -1.47139 7.22438 -7.65316897950217 2.77783753593182e-06 7.46994627206367e-05 4.91425914076047 -1.47139 "DOWN"
"ENOSF1" -1.58428666666667 8.41841833333333 -7.64579694572749 2.80791488795745e-06 7.51917807949291e-05 4.90332987159475 -1.58428666666667 "DOWN"
"DHX35" -1.35776 6.79993666666667 -7.64507913823449 2.81086184730522e-06 7.51917807949291e-05 4.90226531124417 -1.35776 "DOWN"
"METTL25" -1.31905333333334 6.37093833333333 -7.63655300879336 2.8461173006354e-06 7.60022403904867e-05 4.8896151711368 -1.31905333333334 "DOWN"
"IQGAP2" -1.771615 6.4541375 -7.63336960090978 2.85940037479319e-06 7.62055236969108e-05 4.88488948262855 -1.771615 "DOWN"
"MIRLET7C" -2.052045 5.3871975 -7.62709438828072 2.88577679561256e-06 7.66606355687164e-05 4.87557011280903 -2.052045 "DOWN"
"CYBRD1" -2.76831333333334 9.00112 -7.61879614092443 2.92105259032235e-06 7.74634846097941e-05 4.86323821398367 -2.76831333333334 "DOWN"
"MIR29C" -1.191955 6.6104525 -7.6161502705209 2.93239588067387e-06 7.7629989739152e-05 4.85930428512223 -1.191955 "DOWN"
"BTBD3" -1.247995 7.0112725 -7.61224450088605 2.94922583765052e-06 7.79409200681159e-05 4.85349539873713 -1.247995 "DOWN"
"RWDD2B" -1.74113333333333 6.69562 -7.60843968479396 2.96571909503291e-06 7.81074609770867e-05 4.84783468825138 -1.74113333333333 "DOWN"
"ZBTB39" -1.807845 7.26758583333333 -7.60649510890792 2.97418617619416e-06 7.81960989857703e-05 4.84494084655685 -1.807845 "DOWN"
"UBL7-DT" -1.53898166666667 6.4758825 -7.60477575105459 2.9816939194767e-06 7.82425326976565e-05 4.84238174273028 -1.53898166666667 "DOWN"
"PPIEL" -1.26403833333334 6.1889525 -7.60375482486179 2.98616137970571e-06 7.82425326976565e-05 4.8408620015162 -1.26403833333334 "DOWN"
"AHCYL2" -1.67052833333334 8.3915325 -7.59683464131438 3.01663066988138e-06 7.88231575472567e-05 4.83055699123834 -1.67052833333334 "DOWN"
"GHR" -1.54798166666667 6.1965925 -7.58750242314172 3.05824197295069e-06 7.97223349683471e-05 4.81664997502858 -1.54798166666667 "DOWN"
"ANKMY2" -1.82543500000001 6.5891025 -7.57901952792753 3.09659333824513e-06 8.05850300316151e-05 4.80399847554938 -1.82543500000001 "DOWN"
"C5" -1.45792833333334 6.11037583333333 -7.57240691473411 3.12684194191307e-06 8.12342937044807e-05 4.79412962527152 -1.45792833333334 "DOWN"
"BBS4" -1.66387 6.74778 -7.5668035057018 3.15271875762237e-06 8.16547746785377e-05 4.78576233346523 -1.66387 "DOWN"
"DISP1" -1.531795 6.3855575 -7.56556136842363 3.15848562829431e-06 8.16547746785377e-05 4.78390693929844 -1.531795 "DOWN"
"CCDC125" -1.71787833333334 7.57909083333333 -7.56544887743145 3.15900844104729e-06 8.16547746785377e-05 4.78373890000172 -1.71787833333334 "DOWN"
"PODN" -1.78046833333334 7.4388175 -7.55800377339079 3.19381465396786e-06 8.22942738001338e-05 4.77261359764743 -1.78046833333334 "DOWN"
"GIGYF2" -1.47234166666667 7.3882275 -7.55753964150346 3.19599788451591e-06 8.22942738001338e-05 4.77191979290548 -1.47234166666667 "DOWN"
"STK32A" -1.71408666666667 6.123845 -7.55588004106126 3.20381740643e-06 8.22942738001338e-05 4.76943871176841 -1.71408666666667 "DOWN"
"TNRC6B" -2.01575 8.17282166666667 -7.55558185271557 3.20522452105166e-06 8.22942738001338e-05 4.76899288472416 -2.01575 "DOWN"
"ACSM3" -1.13684166666667 5.39361916666667 -7.54372931606504 3.26168806076543e-06 8.33882718025961e-05 4.75126222558412 -1.13684166666667 "DOWN"
"ZNF521" -1.784865 7.3186925 -7.54321649331509 3.26415468955882e-06 8.33882718025961e-05 4.750494647028 -1.784865 "DOWN"
"MFSD8" -1.52886 8.24807 -7.54168847962673 3.27151599720325e-06 8.34372665642785e-05 4.74820734911841 -1.52886 "DOWN"
"AADAT" -1.23765 6.39275833333333 -7.53795010043776 3.28960003070668e-06 8.37591183898207e-05 4.74261000641798 -1.23765 "DOWN"
"C3" -2.19471000000001 7.82619666666667 -7.53267328628681 3.31530627707028e-06 8.41736231596958e-05 4.73470600960114 -2.19471000000001 "DOWN"
"TMEM128" -1.61592 7.70920666666667 -7.5228260130761 3.36384769943718e-06 8.49676013667899e-05 4.71994599192085 -1.61592 "DOWN"
"ZNF827" -1.26700833333333 7.32109416666667 -7.52002525362438 3.37779074880128e-06 8.50160535264795e-05 4.71574555814613 -1.26700833333333 "DOWN"
"HERC2P3" -1.48928333333334 8.96881 -7.51719194771539 3.39195804377838e-06 8.52326768771067e-05 4.71149523431913 -1.48928333333334 "DOWN"
"TMEM144" -1.08970666666667 6.33210166666667 -7.51497121261337 3.40310625460441e-06 8.53065060729971e-05 4.70816308711468 -1.08970666666667 "DOWN"
"IRAK1BP1" -1.747565 5.93164583333333 -7.51439067096657 3.40602699091038e-06 8.53065060729971e-05 4.7072918916614 -1.747565 "DOWN"
"KBTBD3" -1.31861 6.07734 -7.50764535584458 3.44015808873e-06 8.60207882284721e-05 4.69716612834573 -1.31861 "DOWN"
"UVRAG" -1.51531 8.10724333333333 -7.49018205165187 3.53021354584953e-06 8.78427162837363e-05 4.67092240346779 -1.51531 "DOWN"
"PLAAT1" -1.22742666666667 5.91583166666667 -7.48393484846166 3.56303206720831e-06 8.84748352331239e-05 4.66152412457999 -1.22742666666667 "DOWN"
"IFI44L" -2.2082 5.99881666666667 -7.48124748941888 3.57724872732952e-06 8.84748352331239e-05 4.65747964091825 -2.2082 "DOWN"
"SLX4IP" -1.314855 7.25676916666667 -7.481243362988 3.57727060303774e-06 8.84748352331239e-05 4.65747342987447 -1.314855 "DOWN"
"ZFP62" -1.53578166666667 6.8018475 -7.48097275632514 3.57870549612062e-06 8.84748352331239e-05 4.65706611162156 -1.53578166666667 "DOWN"
"TSPYL2" -1.90368833333333 6.49629583333333 -7.4791246055372 3.58852161419271e-06 8.85746526607823e-05 4.65428400215152 -1.90368833333333 "DOWN"
"CLUAP1" -1.07542166666667 5.73954416666667 -7.47311439644881 3.6206411136226e-06 8.87954991833715e-05 4.64523334659709 -1.07542166666667 "DOWN"
"ARHGAP24" -1.60703166666667 6.95203416666667 -7.46153342175121 3.68339212216469e-06 8.99029210964019e-05 4.62777996947294 -1.60703166666667 "DOWN"
"FRY" -1.34481666666667 7.87469666666667 -7.45683759936344 3.70916304381222e-06 9.03879986256817e-05 4.62069783510423 -1.34481666666667 "DOWN"
"KAT7" -1.920365 7.8750025 -7.45488026920901 3.71996121741695e-06 9.0507246889789e-05 4.61774494952857 -1.920365 "DOWN"
"LINC01278" -1.83147833333333 7.34937583333333 -7.4502775074427 3.74548489110663e-06 9.07518957752885e-05 4.61079903814791 -1.83147833333333 "DOWN"
"NFE2L3" -2.79924166666667 6.8910875 -7.44986550549443 3.74777857683701e-06 9.07518957752885e-05 4.61017715611436 -2.79924166666667 "DOWN"
"ZNF740" -1.28121166666667 6.69119083333333 -7.44254037431282 3.78880777370566e-06 9.14564496934809e-05 4.59911664111332 -1.28121166666667 "DOWN"
"CCDC14" -1.67120166666667 8.46040416666667 -7.44104523214274 3.79724051528312e-06 9.15158846199051e-05 4.59685816876726 -1.67120166666667 "DOWN"
"LRCH1" -2.08778 8.5221 -7.43634367152399 3.82388733510033e-06 9.2013414556386e-05 4.58975429221533 -2.08778 "DOWN"
"GPR89B" -1.44980666666667 8.41102 -7.43522811473855 3.83023890403894e-06 9.20217898449982e-05 4.58806828782906 -1.44980666666667 "DOWN"
"ZBTB40" -1.67603666666667 7.785035 -7.42930752071509 3.86413582097925e-06 9.26726354826951e-05 4.57911732468882 -1.67603666666667 "DOWN"
"KRT73" -2.23020333333333 6.58334666666667 -7.42585504698771 3.88404840888929e-06 9.28778377713806e-05 4.57389555187092 -2.23020333333333 "DOWN"
"CFH" -3.11592833333333 7.3685375 -7.4241214267542 3.89408818164022e-06 9.2972871726139e-05 4.57127288661374 -3.11592833333333 "DOWN"
"MAP2K6" -1.47215333333333 5.79257833333333 -7.41724936416734 3.93415658448285e-06 9.37834403218555e-05 4.56087262886986 -1.47215333333333 "DOWN"
"ZNF502" -1.14376666666667 6.181125 -7.41054634611134 3.9736595440276e-06 9.44314007610157e-05 4.55072201000904 -1.14376666666667 "DOWN"
"C5orf46" -1.89620666666667 6.92223 -7.40224010096885 4.02319352369972e-06 9.51659110050453e-05 4.53813507505872 -1.89620666666667 "DOWN"
"RNF121" -1.03834166666667 6.80506416666667 -7.40026610457822 4.03506112038789e-06 9.52995637184986e-05 4.53514238097741 -1.03834166666667 "DOWN"
"DMXL2" -1.60461833333333 7.39297416666667 -7.39518790904878 4.06576145720645e-06 9.56867681796636e-05 4.527441097963 -1.60461833333333 "DOWN"
"DDX10" -1.35231333333334 6.77966 -7.39241902254418 4.08260476722119e-06 9.58318007227663e-05 4.52324049128768 -1.35231333333334 "DOWN"
"MIR143" -1.54524833333333 5.99317083333333 -7.38938928974854 4.10111937842863e-06 9.61192015788288e-05 4.51864296318418 -1.54524833333333 "DOWN"
"CRTC3" -1.103755 7.2902275 -7.38511622590725 4.12738298277639e-06 9.65870631450329e-05 4.51215658892408 -1.103755 "DOWN"
"OPHN1" -2.04899333333333 7.20038666666667 -7.38160314511759 4.14910867470623e-06 9.69474661065505e-05 4.506821978127 -2.04899333333333 "DOWN"
"SCAI" -1.312485 6.49422416666667 -7.37497784443842 4.19041071674639e-06 9.77634938604089e-05 4.49675687853333 -1.312485 "DOWN"
"MIR568" -2.63086833333333 4.41033083333333 -7.36555066498628 4.24993047277075e-06 9.88511901162823e-05 4.48242485442768 -2.63086833333333 "DOWN"
"ZNF81" -1.10593 5.87248333333333 -7.350308320843 4.34806340743422e-06 0.000100286206719579 4.45922640987851 -1.10593 "DOWN"
"DDX47" -1.37368166666667 8.2020275 -7.34987583492633 4.35088253317589e-06 0.000100286206719579 4.45856771419314 -1.37368166666667 "DOWN"
"LIAS" -2.11589666666667 7.52971 -7.3482105321409 4.36175573610121e-06 0.000100291536988997 4.45603114346864 -2.11589666666667 "DOWN"
"MIR548L" -2.62440666666667 5.77410333333333 -7.34783680532913 4.36419984157497e-06 0.000100291536988997 4.45546183480333 -2.62440666666667 "DOWN"
"EPHA4" -1.51206833333334 7.72862916666667 -7.34384963939394 4.39036547860763e-06 0.000100591213835722 4.449386882027 -1.51206833333334 "DOWN"
"MIR505" -2.02788833333333 5.77659416666667 -7.32653688486149 4.5059180960765e-06 0.000102625130128768 4.42298346212262 -2.02788833333333 "DOWN"
"LHX4-AS1" -1.20797833333333 6.40652083333333 -7.32420683007189 4.52171361243318e-06 0.000102832086426374 4.41942679603028 -1.20797833333333 "DOWN"
"ZNF70" -1.27833 7.258135 -7.3215776574271 4.53960716144468e-06 0.000102933577767195 4.41541265390283 -1.27833 "DOWN"
"TRMT11" -1.46960666666667 6.54914 -7.31172197591274 4.60735163341683e-06 0.000104315340970477 4.40035685946047 -1.46960666666667 "DOWN"
"CEP57" -1.27544166666667 7.4191525 -7.3104083231527 4.61646160202274e-06 0.000104319762695274 4.39834908335378 -1.27544166666667 "DOWN"
"MAP4K3" -2.42602333333334 8.34520666666667 -7.30875353107763 4.62796442019744e-06 0.000104319762695274 4.3958195757877 -2.42602333333334 "DOWN"
"MFAP4" -2.71694333333334 8.56622 -7.30057799549098 4.68524055027935e-06 0.000105146950446093 4.38331697576715 -2.71694333333334 "DOWN"
"MYLIP" -1.79855166666667 7.6020675 -7.29705439719675 4.71015674290298e-06 0.000105256859355532 4.3779256141007 -1.79855166666667 "DOWN"
"HSD17B7P2" -1.10103333333333 6.78751833333333 -7.29671672786362 4.71255182430876e-06 0.000105256859355532 4.37740886595847 -1.10103333333333 "DOWN"
"HNRNPA1L2" -2.09842166666667 5.61215916666667 -7.29503874719189 4.72447281032138e-06 0.000105256859355532 4.37484075651357 -2.09842166666667 "DOWN"
"CLYBL" -1.95000833333334 6.05519083333333 -7.28906679359309 4.76715895297676e-06 0.000105845263464837 4.36569768673967 -1.95000833333334 "DOWN"
"KAT14" -1.40802 6.99969166666667 -7.28844879265311 4.77159949466351e-06 0.000105845263464837 4.36475124668417 -1.40802 "DOWN"
"PHF12" -1.73065833333334 7.6659675 -7.28474487046002 4.79830517567654e-06 0.000106283846434639 4.35907776028554 -1.73065833333334 "DOWN"
"ITFG2" -1.30466333333333 7.68865833333333 -7.28087852529453 4.82635050892481e-06 0.000106750794517748 4.35315347132234 -1.30466333333333 "DOWN"
"ZNF566" -1.49004666666667 5.86955833333333 -7.27515431746103 4.86819075361097e-06 0.000107275234062441 4.34437866005329 -1.49004666666667 "DOWN"
"RCBTB1" -1.32549166666667 6.9708975 -7.27498090190751 4.86946427514012e-06 0.000107275234062441 4.3441127558023 -1.32549166666667 "DOWN"
"EOLA1-DT" -1.915035 7.0428825 -7.27476407708728 4.87105707903568e-06 0.000107275234062441 4.34378028475767 -1.915035 "DOWN"
"THUMPD2" -1.80805166666667 7.04827416666667 -7.27307974841139 4.88344899167147e-06 0.000107393839518422 4.341197378194 -1.80805166666667 "DOWN"
"TMEM243" -1.188285 7.31159583333333 -7.26659800178021 4.93144803368967e-06 0.000107859312844951 4.33125402396286 -1.188285 "DOWN"
"GPC3" -1.79748833333333 6.22263416666667 -7.25911366413204 4.98749238616303e-06 0.000108745779936141 4.31976544975099 -1.79748833333333 "DOWN"
"LRRCC1" -2.32403666666667 6.12174 -7.2510474279515 5.04864840154802e-06 0.000109766925814082 4.30737501944508 -2.32403666666667 "DOWN"
"SFPQ" -1.95231833333334 8.5644625 -7.24715868125897 5.07841443782588e-06 0.000110257700429171 4.30139837020406 -1.95231833333334 "DOWN"
"THADA" -1.40868666666667 7.24155166666667 -7.24526013356314 5.09301400023317e-06 0.00011041827241241 4.29847971869632 -1.40868666666667 "DOWN"
"NECAP1" -1.21743833333334 7.67135416666667 -7.24430876477829 5.10034656426841e-06 0.000110421062340545 4.29701698561743 -1.21743833333334 "DOWN"
"CAPRIN2" -1.6297 7.58907166666667 -7.24216580081177 5.11690410050987e-06 0.00011062328075122 4.29372171366031 -1.6297 "DOWN"
"COG2" -1.24637666666667 7.05318166666667 -7.23894920039765 5.14186373778613e-06 0.000110956295671118 4.28877430497502 -1.24637666666667 "DOWN"
"ZNF567" -1.66002333333334 5.64838 -7.2383168862783 5.14678537461931e-06 0.000110956295671118 4.28780158365542 -1.66002333333334 "DOWN"
"MIS18BP1" -2.15616000000001 7.401045 -7.23113399360338 5.20304436850378e-06 0.000112011606854531 4.27674790144021 -2.15616000000001 "DOWN"
"USP28" -1.126615 7.09068583333333 -7.22929860796158 5.21752374136646e-06 0.000112162546058863 4.27392230363324 -1.126615 "DOWN"
"MIR361" -1.68441166666667 5.36536083333333 -7.22746796440427 5.23200811795976e-06 0.000112162546058863 4.27110354355715 -1.68441166666667 "DOWN"
"SFRP2" -3.02017333333334 8.98577833333333 -7.21911879640197 5.29860899642286e-06 0.00011311570849188 4.25824192844796 -3.02017333333334 "DOWN"
"SSBP2" -1.44031 8.04526 -7.21122347503823 5.36241392759115e-06 0.000114288044518113 4.24607059963412 -1.44031 "DOWN"
"MIR567" -1.51465833333334 4.51081916666667 -7.18601726338504 5.57160378773371e-06 0.000117957932124837 4.20715539968448 -1.51465833333334 "DOWN"
"THBS3" -1.18981333333333 6.90240333333333 -7.18118960971035 5.61264361894709e-06 0.000118499450952095 4.19969209289668 -1.18981333333333 "DOWN"
"DCN" -2.70728333333334 7.29779166666667 -7.17412763891107 5.67325351799768e-06 0.000119286186452494 4.18876883833198 -2.70728333333334 "DOWN"
"CES4A" -2.33855 7.58764333333333 -7.17052459442298 5.70444291090095e-06 0.000119777672518205 4.18319309356369 -2.33855 "DOWN"
"MTRES1" -1.49527 6.48012333333333 -7.16349819589945 5.76578838385585e-06 0.000120734978617135 4.17231450761144 -1.49527 "DOWN"
"NOD1" -1.09729 7.08555166666667 -7.1471556089403 5.91118183051889e-06 0.000123442227654215 4.14698573387996 -1.09729 "DOWN"
"IRF2" -1.127335 8.28602916666667 -7.14181424115183 5.95953741334294e-06 0.000124282706764246 4.13869931971078 -1.127335 "DOWN"
"TOPBP1" -1.81974166666667 8.10411583333333 -7.13405215111294 6.0305539158233e-06 0.000125450180737656 4.12665042909509 -1.81974166666667 "DOWN"
"CTSO" -2.471355 7.1101925 -7.13086360555444 6.0599848639519e-06 0.000125693434363538 4.1216985112704 -2.471355 "DOWN"
"ZNF649" -1.49643833333334 6.8808775 -7.126350693858 6.10189953300213e-06 0.000126391778434941 4.11468739755025 -1.49643833333334 "DOWN"
"CRISPLD1" -1.40103833333333 6.02021583333333 -7.12527171183684 6.11196609774598e-06 0.000126429441762821 4.11301070734515 -1.40103833333333 "DOWN"
"DAPK1" -1.30397166666667 7.11628083333333 -7.11218098011475 6.23550537089359e-06 0.000128464820329378 4.09265541648368 -1.30397166666667 "DOWN"
"LRRC37B" -1.96251666666667 6.62700166666667 -7.1063692952676 6.29119379574239e-06 0.000129438145639113 4.08361097278013 -1.96251666666667 "DOWN"
"CASD1" -1.64125 7.35571 -7.10341203487942 6.31973208684358e-06 0.000129631644763323 4.07900693034215 -1.64125 "DOWN"
"NOM1" -1.12598166666667 6.9902075 -7.10328029195888 6.3210066147548e-06 0.000129631644763323 4.07880179669573 -1.12598166666667 "DOWN"
"INTU" -1.38453333333334 6.220005 -7.10193770695436 6.3340107481087e-06 0.000129631644763323 4.07671115322924 -1.38453333333334 "DOWN"
"VWA8" -1.92353 7.58876333333333 -7.10189474719573 6.33442731783198e-06 0.000129631644763323 4.07664425311417 -1.92353 "DOWN"
"ATF2" -1.55789166666667 8.60595416666667 -7.09969978235439 6.35574987374839e-06 0.000129894578753087 4.07322575011186 -1.55789166666667 "DOWN"
"MCOLN3" -1.97310666666667 6.51539166666667 -7.09882537841883 6.36426519745269e-06 0.000129895415374906 4.07186374112152 -1.97310666666667 "DOWN"
"RPAIN" -1.32566 7.11675 -7.09430212101937 6.40850738845764e-06 0.000130624469747711 4.06481642496745 -1.32566 "DOWN"
"HACD3" -1.74595666666667 7.785085 -7.07909305202211 6.55966520712304e-06 0.000133527952582712 4.04109955683307 -1.74595666666667 "DOWN"
"R3HDM2" -1.54665666666667 8.53837166666667 -7.07103241681399 6.64129919056433e-06 0.000135010389911101 4.02851683606174 -1.54665666666667 "DOWN"
"TBX15" -1.209685 7.3112775 -7.06892467426686 6.66282175703469e-06 0.000135097472478585 4.02522514024794 -1.209685 "DOWN"
"ATXN7" -1.453545 8.65323916666667 -7.06888667872228 6.66321041191351e-06 0.000135097472478585 4.02516579631295 -1.453545 "DOWN"
"ZNF208" -1.17228833333334 5.92253416666667 -7.06796114718043 6.67268503286996e-06 0.000135110853611401 4.02372017833381 -1.17228833333334 "DOWN"
"ANKS1B" -1.164885 5.93750583333333 -7.06667083089141 6.68591768182156e-06 0.000135200192911558 4.02170459208888 -1.164885 "DOWN"
"JAM2" -2.19169166666667 6.94654583333333 -7.06418101169405 6.71153002844749e-06 0.000135438192371345 4.01781462272829 -2.19169166666667 "DOWN"
"DOP1A" -1.66612666666667 8.07462833333333 -7.06377897365229 6.71567542961666e-06 0.000135438192371345 4.01718641758847 -1.66612666666667 "DOWN"
"AGFG2" -1.19659666666667 7.45953333333333 -7.06295351093449 6.72419522407317e-06 0.000135438192371345 4.01589651903698 -1.19659666666667 "DOWN"
"TTI1" -1.00282 7.484905 -7.0550644049908 6.80619857507287e-06 0.000136909989184668 4.00356392253765 -1.00282 "DOWN"
"MIR4480" -1.64895166666667 6.3080725 -7.04803882334079 6.88011493921125e-06 0.000138215467612359 3.99257392551314 -1.64895166666667 "DOWN"
"ZNF280C" -2.344785 7.30238083333333 -7.04505997772336 6.91171086511548e-06 0.000138668460916872 3.98791209160556 -2.344785 "DOWN"
"ETV6" -2.15013 9.10855666666667 -7.04258354035171 6.93809446341556e-06 0.000139015832595077 3.98403557493483 -2.15013 "DOWN"
"ARNTL" -1.750395 8.03538916666667 -7.0398956958626 6.96685072114663e-06 0.000139228650763871 3.97982716231884 -1.750395 "DOWN"
"MIR708" -2.353315 5.4350475 -7.03989273090888 6.96688251147504e-06 0.000139228650763871 3.97982251947447 -2.353315 "DOWN"
"CBWD6" -1.04985166666667 7.45359916666667 -7.03753233312672 6.99223942409469e-06 0.000139553445172557 3.97612596505404 -1.04985166666667 "DOWN"
"ANXA9" -2.997395 8.0896225 -7.03298250906579 7.04139184837975e-06 0.000140351696036365 3.96899841761102 -2.997395 "DOWN"
"MIR548I3" -3.73167 5.98649 -7.03184861089372 7.05369820631505e-06 0.000140414397540775 3.96722165483485 -3.73167 "DOWN"
"ENPP2" -2.11927166666667 7.8784025 -7.03090479242828 7.06395891604421e-06 0.000140436267529346 3.9657426008494 -2.11927166666667 "DOWN"
"CCDC82" -1.28066666666667 7.13730666666667 -7.0284446243054 7.09077873046384e-06 0.000140774338777338 3.96188669747187 -1.28066666666667 "DOWN"
"ZNF682" -1.18542833333334 5.74084416666667 -7.02766208472498 7.09933219434255e-06 0.000140774338777338 3.96066002012187 -1.18542833333334 "DOWN"
"MORF4L2-AS1" -1.00765 6.10023833333333 -7.02562428684692 7.12165727225051e-06 0.000140934089322488 3.95746524973609 -1.00765 "DOWN"
"CDC40" -1.31134 7.21532666666667 -7.02524892598591 7.12577761122968e-06 0.000140934089322488 3.95687671219632 -1.31134 "DOWN"
"CEP97" -1.39399166666667 7.3206025 -7.02032743134329 7.18003429349998e-06 0.000141641654634193 3.94915836046302 -1.39399166666667 "DOWN"
"ARID1B" -1.350025 9.01960583333333 -7.0190787964919 7.19386901926815e-06 0.00014173216494517 3.94719959594578 -1.350025 "DOWN"
"MPHOSPH9" -1.140935 6.7331725 -7.01554150237414 7.23321479938981e-06 0.000142044551183971 3.94164937311238 -1.140935 "DOWN"
"GAN" -2.44053166666667 9.76560083333333 -7.01471715666515 7.24241669819007e-06 0.000142044551183971 3.94035567514797 -2.44053166666667 "DOWN"
"IQCB1" -1.918195 6.8869575 -7.01432552034261 7.24679273394218e-06 0.000142044551183971 3.93974102220069 -1.918195 "DOWN"
"SPATA25" -1.030385 6.63436916666667 -7.00674406464585 7.33205805290434e-06 0.000143349216626171 3.92783809907975 -1.030385 "DOWN"
"SNX27" -1.68542 8.063385 -6.99880186453367 7.42251714326184e-06 0.000144637803430062 3.91536019449633 -1.68542 "DOWN"
"PGAP1" -2.58769166666667 8.35299083333333 -6.99847409674602 7.42627552840939e-06 0.000144637803430062 3.91484505270843 -2.58769166666667 "DOWN"
"CDC7" -1.01961666666667 6.31136666666667 -6.99734865579115 7.43919581624116e-06 0.000144705575471249 3.91307612011864 -1.01961666666667 "DOWN"
"TXNDC16" -1.56956666666667 5.48104166666667 -6.99204161982704 7.50044216054172e-06 0.000145712011960435 3.90473230289279 -1.56956666666667 "DOWN"
"RAPGEF6" -1.41699833333334 7.19980416666667 -6.99005566595733 7.5234978837361e-06 0.000145722537646617 3.90160893831285 -1.41699833333334 "DOWN"
"PREPL" -1.67685166666667 8.19860416666667 -6.98960636355253 7.52872438087417e-06 0.000145722537646617 3.90090223151278 -1.67685166666667 "DOWN"
"ZNF438" -1.55402166666667 6.3943175 -6.98654595658157 7.56442657533933e-06 0.000145845950373335 3.8960877730145 -1.55402166666667 "DOWN"
"TATDN1" -1.62694666666667 5.89266 -6.98396685208486 7.59465271327094e-06 0.000146244769835448 3.89202945537733 -1.62694666666667 "DOWN"
"LUC7L" -1.79762166666667 7.19417583333333 -6.97908394622551 7.65222818438276e-06 0.000146984152393758 3.88434347211756 -1.79762166666667 "DOWN"
"ZNF791" -1.82509833333334 7.60656583333333 -6.97164037399473 7.74088506414722e-06 0.000147953334668508 3.872620430836 -1.82509833333334 "DOWN"
"ZNF782" -1.56072833333334 6.2860075 -6.96848394991174 7.77880643212366e-06 0.000147958328066007 3.86764697025197 -1.56072833333334 "DOWN"
"HIBCH" -1.97946 7.34805 -6.9683709351176 7.78016782497399e-06 0.000147958328066007 3.86746887117015 -1.97946 "DOWN"
"NAP1L1" -1.32209666666667 6.53410833333333 -6.96099834574621 7.86952460330935e-06 0.000149287219207334 3.85584660610202 -1.32209666666667 "DOWN"
"LINC02035" -1.44857833333334 7.42328416666667 -6.95314506637352 7.96589969369663e-06 0.000149881263437683 3.84345820353728 -1.44857833333334 "DOWN"
"EPN2-IT1" -1.42423666666667 7.682105 -6.9526159416019 7.97243771459764e-06 0.000149881263437683 3.84262320846485 -1.42423666666667 "DOWN"
"FZD4" -1.25653666666667 7.29243833333333 -6.95239930467586 7.97511617752688e-06 0.000149881263437683 3.8422813292676 -1.25653666666667 "DOWN"
"NRP1" -1.37658166666667 8.48068083333333 -6.95207333101871 7.97914825110581e-06 0.000149881263437683 3.84176689113521 -1.37658166666667 "DOWN"
"TMEM147-AS1" -1.19671 7.19157 -6.95169166583547 7.98387192507624e-06 0.000149881263437683 3.84116454402759 -1.19671 "DOWN"
"EMCN" -1.83067166666667 6.8910125 -6.95050143943346 7.99862170485548e-06 0.000149881263437683 3.83928598797909 -1.83067166666667 "DOWN"
"COPS8" -1.36766333333333 8.05089666666667 -6.93996950417317 8.13039758352602e-06 0.000151793829671482 3.82265459464123 -1.36766333333333 "DOWN"
"TATDN3" -1.36875166666667 6.71249083333333 -6.93905167494275 8.14198950215167e-06 0.000151825322492677 3.82120447813118 -1.36875166666667 "DOWN"
"ZNF268" -1.09678833333333 6.5303375 -6.93070661285075 8.24818878645834e-06 0.000153618757860065 3.80801435071705 -1.09678833333333 "DOWN"
"NEIL1" -1.06031833333334 6.67412916666667 -6.92745139644432 8.29001005078749e-06 0.000154023362495116 3.8028665390609 -1.06031833333334 "DOWN"
"UBN2" -2.059875 8.1957575 -6.92265508791495 8.35203858742165e-06 0.00015480054107376 3.79527893080964 -2.059875 "DOWN"
"HERC6" -1.94244333333334 7.26368333333333 -6.91986279582528 8.38837541712343e-06 0.000155286254098633 3.79086012719183 -1.94244333333334 "DOWN"
"CDCA7" -1.48332166666667 6.31868083333333 -6.90940129582549 8.52600361517027e-06 0.000157453714955819 3.77429507234819 -1.48332166666667 "DOWN"
"SLIT2" -1.64442333333333 7.058865 -6.90534255107247 8.5800388001523e-06 0.000158260932284879 3.76786419840832 -1.64442333333333 "DOWN"
"MAP1B" -2.07384833333334 8.2415425 -6.90414084274894 8.59610670317616e-06 0.000158366735031592 3.76595970924979 -2.07384833333334 "DOWN"
"MEIS1" -1.53242333333334 7.21005833333333 -6.89118061445652 8.77142763721878e-06 0.000161165171098604 3.74540721981744 -1.53242333333334 "DOWN"
"ZNF230" -1.26672166666667 5.30522916666667 -6.88856892980332 8.80721192774393e-06 0.000161165171098604 3.74126272254875 -1.26672166666667 "DOWN"
"ORMDL1" -2.189625 8.39811583333333 -6.87817314084149 8.95118470204472e-06 0.00016276773262822 3.72475608729623 -2.189625 "DOWN"
"UTRN" -2.14574833333334 8.7810875 -6.87627694707365 8.97771199811957e-06 0.00016276773262822 3.72174363649433 -2.14574833333334 "DOWN"
"ZNF614" -1.49809333333334 7.07896833333333 -6.87621579760109 8.97856884355298e-06 0.00016276773262822 3.72164648095613 -1.49809333333334 "DOWN"
"MSI2" -1.05380833333334 7.11714416666667 -6.87558392739023 8.9874278581581e-06 0.00016276773262822 3.72064252181208 -1.05380833333334 "DOWN"
"HEATR6" -1.51794833333334 8.24325583333333 -6.87486092758164 8.99757584960386e-06 0.00016276773262822 3.71949370081393 -1.51794833333334 "DOWN"
"TSPAN7" -2.33620000000001 6.42537666666667 -6.87481047886995 8.99828439631091e-06 0.00016276773262822 3.71941353686202 -2.33620000000001 "DOWN"
"FRK" -1.42444833333334 6.23175416666667 -6.87469402023327 8.99992027004514e-06 0.00016276773262822 3.71922848053152 -1.42444833333334 "DOWN"
"ZNF12" -1.17445 8.29230666666667 -6.87433997282787 9.00489543767816e-06 0.00016276773262822 3.71866587668424 -1.17445 "DOWN"
"CENPP" -1.7043 7.77302333333333 -6.8701266186609 9.06432579134001e-06 0.0001634564537996 3.71196923639454 -1.7043 "DOWN"
"DDHD1" -1.02618666666667 6.8485425 -6.86641544921999 9.1170154232034e-06 0.000164213410583856 3.70606869359087 -1.02618666666667 "DOWN"
"ZBTB41" -2.30592 6.88876666666667 -6.86407329824462 9.15043449966106e-06 0.000164513136803068 3.7023438135338 -2.30592 "DOWN"
"HYKK" -1.46255333333333 6.67975833333333 -6.8637455196768 9.15512171796824e-06 0.000164513136803068 3.70182246372617 -1.46255333333333 "DOWN"
"PRICKLE1" -1.64919333333333 7.33869666666667 -6.85578566621043 9.26972817237801e-06 0.000166377509866757 3.68915724105052 -1.64919333333333 "DOWN"
"ARL6IP5" -2.34549333333333 9.28093 -6.85452871246845 9.28796376737299e-06 0.000166509834650635 3.68715643986167 -2.34549333333333 "DOWN"
"TMTC2" -1.18804333333334 6.784765 -6.84861670128371 9.37424276903828e-06 0.000167776884112278 3.67774280278433 -1.18804333333334 "DOWN"
"PA2G4P4" -2.01455333333333 5.26383 -6.84744262334917 9.39147746400932e-06 0.000167776884112278 3.67587274479049 -2.01455333333333 "DOWN"
"STRADB" -1.18523333333333 6.27971666666667 -6.84663777074236 9.4033114775219e-06 0.000167792733792149 3.67459067264193 -1.18523333333333 "DOWN"
"TBRG1" -1.33284333333333 7.83717 -6.84298015512321 9.45728907818754e-06 0.000168246808278325 3.66876320632458 -1.33284333333333 "DOWN"
"ZNF41" -1.21434833333333 6.20566083333333 -6.84268306908234 9.46168767849142e-06 0.000168246808278325 3.66828979373423 -1.21434833333333 "DOWN"
"ZNF227" -1.213395 6.15049083333333 -6.8375319424165 9.53829829314004e-06 0.000169216477126447 3.66007939457034 -1.213395 "DOWN"
"ZEB1" -1.77051 6.93885 -6.83605446800384 9.56039269501128e-06 0.000169412369051021 3.65772375353678 -1.77051 "DOWN"
"DDX31" -1.18154333333333 6.87398666666667 -6.83163921700977 9.62674134120354e-06 0.00017019456894806 3.65068237787284 -1.18154333333333 "DOWN"
"PHF8" -1.08464833333333 6.80026583333333 -6.8297885950049 9.65469517851564e-06 0.000170492128682359 3.64773021747834 -1.08464833333333 "DOWN"
"CFAP69" -1.298405 5.32323416666667 -6.82809108662242 9.68041149428531e-06 0.000170749536690915 3.64502188385536 -1.298405 "DOWN"
"IFT88" -1.648165 6.22809416666667 -6.81807625158819 9.83360825553125e-06 0.00017288296337964 3.62903519634527 -1.648165 "DOWN"
"TMEM135" -1.11513 6.89158333333333 -6.81797306761967 9.83519989998995e-06 0.00017288296337964 3.62887041017948 -1.11513 "DOWN"
"MRPS31" -1.13517333333334 7.03886 -6.81676201824348 9.85390102758491e-06 0.000173013281730609 3.62693623615398 -1.13517333333334 "DOWN"
"ATP23" -1.37465833333333 8.4986425 -6.81503803312698 9.88058766157571e-06 0.000173283349744431 3.62418249301872 -1.37465833333333 "DOWN"
"ZC3H13" -1.44079833333334 8.19629416666667 -6.81326667683906 9.90808697872516e-06 0.000173445765827645 3.62135264713182 -1.44079833333334 "DOWN"
"TTC8" -1.66651333333333 6.44869666666667 -6.81298419342529 9.91247983200788e-06 0.000173445765827645 3.62090132238391 -1.66651333333333 "DOWN"
"PCMTD2" -1.98952666666667 9.38986333333333 -6.81131469864959 9.93848384218763e-06 0.000173702486126627 3.6182337350823 -1.98952666666667 "DOWN"
"GALC" -1.32308 6.593945 -6.81004637085693 9.95828736354637e-06 0.000173850374383188 3.61620688632116 -1.32308 "DOWN"
"LHFPL6" -1.902545 8.4464225 -6.80697430576195 1.00064268758757e-05 0.000174234925081373 3.61129663911038 -1.902545 "DOWN"
"TDRD3" -1.51685333333334 7.91300166666667 -6.80280974345083 1.00720780541103e-05 0.000174841237161271 3.60463807089094 -1.51685333333334 "DOWN"
"MICOS10P1" -1.40221166666667 5.15489416666667 -6.79929961891313 1.01277652313503e-05 0.000175609033332734 3.59902396088467 -1.40221166666667 "DOWN"
"MTERF2" -1.807915 6.7035725 -6.79689663517134 1.01660750481981e-05 0.00017605515887486 3.59517961557195 -1.807915 "DOWN"
"MIR4317" -1.46806166666667 3.4408325 -6.7962465088438 1.01764659944628e-05 0.00017605515887486 3.59413938949772 -1.46806166666667 "DOWN"
"PROSER1" -2.06298833333333 8.5595375 -6.79210967438171 1.02428477565075e-05 0.000177003799787764 3.58751890581483 -2.06298833333333 "DOWN"
"LZTFL1" -1.00659166666667 6.40438083333333 -6.78061778065598 1.04296594178325e-05 0.000179826568680018 3.56911490908218 -1.00659166666667 "DOWN"
"CCDC15" -1.38189666666667 6.23879166666667 -6.776866662846 1.04914123010647e-05 0.0001805630489751 3.56310354942386 -1.38189666666667 "DOWN"
"KIZ" -1.39039 7.42118 -6.77659291080649 1.04959340185813e-05 0.0001805630489751 3.56266476993962 -1.39039 "DOWN"
"GLYATL2" -2.48551666666667 5.89123666666667 -6.77416009870666 1.05362085326955e-05 0.000180862298104261 3.55876490781375 -2.48551666666667 "DOWN"
"SCYL3" -1.21731666666667 8.11418666666667 -6.77411672862694 1.05369279884594e-05 0.000180862298104261 3.55869537685218 -1.21731666666667 "DOWN"
"TSTD2" -1.44831666666667 6.867685 -6.76223362045503 1.07360186939833e-05 0.000183867815130029 3.53963436329162 -1.44831666666667 "DOWN"
"MSS51" -1.02939666666667 6.44603833333333 -6.76056423962207 1.07643037789435e-05 0.00018414648250407 3.53695500829756 -1.02939666666667 "DOWN"
"TMEM237" -1.94317 8.41169333333333 -6.75550668907511 1.0850476712135e-05 0.000185131316223063 3.5288352417389 -1.94317 "DOWN"
"RADX" -1.35274166666667 4.8374725 -6.75506094545778 1.0858106294659e-05 0.000185131316223063 3.5281194387104 -1.35274166666667 "DOWN"
"TTC9C" -1.40303833333333 7.08394416666667 -6.75276129200573 1.08975583264979e-05 0.000185594171648011 3.5244260653514 -1.40303833333333 "DOWN"
"NBR2" -1.50317666666667 6.85956833333333 -6.75150783654859 1.091912576179e-05 0.000185594171648011 3.52241263060985 -1.50317666666667 "DOWN"
"BORCS7-ASMT" -1.25298 6.004145 -6.75114138624063 1.09254395429457e-05 0.000185594171648011 3.52182395686262 -1.25298 "DOWN"
"MIR1270" -1.93011666666667 5.11300333333333 -6.75066310755146 1.09336858688775e-05 0.000185594171648011 3.52105561104205 -1.93011666666667 "DOWN"
"MIR4796" -2.03047333333334 4.989245 -6.74763237561631 1.09860935153732e-05 0.000186277479428806 3.51618604555005 -2.03047333333334 "DOWN"
"DNM3" -1.04212166666667 6.3732275 -6.74592958741318 1.10156543788584e-05 0.000186374870786793 3.51344955681252 -1.04212166666667 "DOWN"
"CDK12" -1.44578333333334 8.15566166666667 -6.7442185418179 1.1045443061483e-05 0.000186458756879307 3.51069938538198 -1.44578333333334 "DOWN"
"HMGN5" -1.31705666666667 5.50065666666667 -6.74174037458431 1.10887376938759e-05 0.00018698368687759 3.50671548257254 -1.31705666666667 "DOWN"
"LRIG2" -2.14924 8.26922166666667 -6.73914220165426 1.11343210139328e-05 0.00018754601373798 3.50253772692197 -2.14924 "DOWN"
"RCAN2" -1.53897 7.57876166666667 -6.73805064305585 1.11535306105252e-05 0.000187663355870615 3.50078226089759 -1.53897 "DOWN"
"SVIP" -1.03087166666667 5.66733083333333 -6.73323333535471 1.12387253520377e-05 0.0001884308687238 3.49303296087225 -1.03087166666667 "DOWN"
"BTC" -2.10155 6.29241166666667 -6.73269323723392 1.1248319733969e-05 0.0001884308687238 3.4921639345489 -2.10155 "DOWN"
"UGGT2" -2.09093833333333 6.63026916666667 -6.7294234766985 1.13065888807717e-05 0.000189200212188284 3.4869019584908 -2.09093833333333 "DOWN"
"ZNF774" -1.47997833333334 6.84686416666667 -6.72486645755295 1.13883290050124e-05 0.000189945927082513 3.47956589626951 -1.47997833333334 "DOWN"
"BCLAF3" -1.77506 7.03581333333333 -6.72371243230797 1.14091276554188e-05 0.000190085987719847 3.47770763689291 -1.77506 "DOWN"
"LOC389906" -1.80030666666667 6.44171 -6.71819549175054 1.15091124686467e-05 0.00019133587409915 3.46882142881131 -1.80030666666667 "DOWN"
"EXOSC3" -1.42325833333333 6.8216625 -6.71549036522781 1.15584751470687e-05 0.000191948328336152 3.46446267404187 -1.42325833333333 "DOWN"
"SEC61A2" -1.35214333333333 6.199415 -6.69693767172305 1.19030918792898e-05 0.000195972709265042 3.43454093976103 -1.35214333333333 "DOWN"
"KANK2" -1.09409333333334 7.69658166666667 -6.6941450593503 1.19558951744636e-05 0.00019618851897221 3.43003280618751 -1.09409333333334 "DOWN"
"CHIC1" -1.404675 6.79597916666667 -6.69159926981679 1.20042465980957e-05 0.000196582363093602 3.42592215902956 -1.404675 "DOWN"
"DBT" -2.10340833333334 7.04553916666667 -6.68977178817829 1.20390824398488e-05 0.000196732468697231 3.42297078715643 -2.10340833333334 "DOWN"
"MED23" -1.82386 8.52235166666667 -6.68794577420709 1.20739967234116e-05 0.00019708478048761 3.42002131355396 -1.82386 "DOWN"
"MIR3662" -1.40536833333333 4.63137916666667 -6.6866302810392 1.20992157123461e-05 0.00019708478048761 3.41789616754529 -1.40536833333333 "DOWN"
"CRNDE" -1.49065666666667 7.01074833333333 -6.68271816308925 1.21745424681328e-05 0.000198101260033481 3.41157479264248 -1.49065666666667 "DOWN"
"FCHSD2" -1.4432 7.20963166666667 -6.67404454644728 1.23433184910859e-05 0.000199695490152046 3.39755185011552 -1.4432 "DOWN"
"N4BP2L1" -1.473745 6.1432425 -6.67366874028923 1.23506866299674e-05 0.000199695490152046 3.39694403031783 -1.473745 "DOWN"
"TCTN2" -1.09259333333334 7.46822666666667 -6.67140570542814 1.23951542873126e-05 0.000200100171691621 3.39328342971262 -1.09259333333334 "DOWN"
"GATA3" -2.234355 7.9221425 -6.67040462536653 1.24148788673494e-05 0.000200100171691621 3.3916638887148 -2.234355 "DOWN"
"SMIM8" -1.71730666666667 6.564125 -6.6679994105546 1.24624048467809e-05 0.000200655190642287 3.387772167408 -1.71730666666667 "DOWN"
"EPM2AIP1" -1.18096666666666 7.50657666666667 -6.65965612797363 1.26287557396126e-05 0.000202587812202888 3.37426609663044 -1.18096666666666 "DOWN"
"SPARCL1" -2.68060833333334 8.35880583333333 -6.6534642576928 1.27537227125001e-05 0.00020383693775207 3.36423635018391 -2.68060833333334 "DOWN"
"INTS4" -1.90787666666667 7.59940833333333 -6.65283943678553 1.2766405287186e-05 0.00020383693775207 3.3632239480062 -1.90787666666667 "DOWN"
"ZNF638" -1.59852500000001 8.19895083333333 -6.65139903352412 1.27956931511846e-05 0.000203964095557053 3.36088984070847 -1.59852500000001 "DOWN"
"MIR95" -2.861775 4.61149416666667 -6.65113926843857 1.28009825108224e-05 0.000203964095557053 3.36046887204379 -2.861775 "DOWN"
"MIR3973" -1.68989166666667 6.39906916666667 -6.64918799677133 1.28407881943933e-05 0.000204385878965379 3.35730638542796 -1.68989166666667 "DOWN"
"TNRC6A" -1.60833833333333 8.04543916666667 -6.64523148012682 1.29219014424646e-05 0.000205035109768228 3.35089228032869 -1.60833833333333 "DOWN"
"ZBTB44" -1.710125 8.62302083333333 -6.64459098995269 1.29350829296631e-05 0.000205035109768228 3.34985374141848 -1.710125 "DOWN"
"SWT1" -1.233585 6.3167025 -6.63668148477271 1.30990357113113e-05 0.000206991772559773 3.33702388431765 -1.233585 "DOWN"
"AXIN2" -1.16114666666667 7.41875166666667 -6.63173054167734 1.32027746071548e-05 0.000208416198947959 3.32898854297066 -1.16114666666667 "DOWN"
"RORA" -1.07708333333334 7.98005833333333 -6.62777244423451 1.32863325011113e-05 0.000209519449153327 3.32256208345153 -1.07708333333334 "DOWN"
"AADACL2" -3.30728166666667 7.94782583333333 -6.62694881453668 1.33037897519927e-05 0.000209564291823991 3.32122453992167 -3.30728166666667 "DOWN"
"C1orf21" -1.27804166666667 9.0685775 -6.62100442818836 1.34305027764253e-05 0.000210782966498349 3.31156822958303 -1.27804166666667 "DOWN"
"LOC389765" -1.88119833333333 6.60727916666667 -6.62053006642145 1.34406690963783e-05 0.000210782966498349 3.31079744063744 -1.88119833333333 "DOWN"
"PDCL2" -1.26350333333334 4.82196666666667 -6.61372903300639 1.35873205819945e-05 0.000212733860960992 3.29974295538734 -1.26350333333334 "DOWN"
"MCMDC2" -1.04782333333333 5.17433333333333 -6.61213230515963 1.36219947185429e-05 0.000213059117393699 3.29714666330316 -1.04782333333333 "DOWN"
"MIR4504" -1.82904 5.57838833333333 -6.60527599285835 1.37719474849248e-05 0.000215184924616644 3.28599413634062 -1.82904 "DOWN"
"SH3RF2" -1.72920166666667 10.1546491666667 -6.60258613161588 1.38312507779791e-05 0.000215727792846594 3.28161696799992 -1.72920166666667 "DOWN"
"ZNF615" -1.49698833333334 5.4292025 -6.60215397301431 1.38408036170822e-05 0.000215727792846594 3.28091362752155 -1.49698833333334 "DOWN"
"MRPS27" -1.30841666666667 7.42946833333333 -6.60160915329041 1.38528567274696e-05 0.000215727792846594 3.28002689270822 -1.30841666666667 "DOWN"
"STARD7" -1.628725 9.06783083333333 -6.60056959058296 1.38758857781788e-05 0.000215727792846594 3.27833480992083 -1.628725 "DOWN"
"NPIPB5" -2.13535833333334 11.7791708333333 -6.6005165507348 1.38770618310766e-05 0.000215727792846594 3.27824847353573 -2.13535833333334 "DOWN"
"NIPAL2" -1.08540833333334 10.5579791666667 -6.5972269400881 1.39502079623303e-05 0.000216425898427732 3.27289298211758 -1.08540833333334 "DOWN"
"KICS2" -1.53359666666667 6.86997166666667 -6.59299525896115 1.40448991820474e-05 0.000217454762285276 3.26600154123197 -1.53359666666667 "DOWN"
"SUPT3H" -1.06733666666667 6.37505 -6.58713692684912 1.41771083313918e-05 0.000218743119029401 3.25645684974688 -1.06733666666667 "DOWN"
"DNAAF4-CCPG1" -1.11955833333333 6.11934583333333 -6.58646353377694 1.41923890490522e-05 0.000218743119029401 3.25535941164828 -1.11955833333333 "DOWN"
"SCMH1" -1.20672333333334 7.68646166666667 -6.58615195703794 1.41994652553663e-05 0.000218743119029401 3.25485160891366 -1.20672333333334 "DOWN"
"INO80" -1.27500666666667 8.24951666666667 -6.58366240566441 1.42561389865647e-05 0.000219395681110505 3.25079368362909 -1.27500666666667 "DOWN"
"PXK" -1.52437666666667 8.1301 -6.57858985408918 1.43723522672518e-05 0.000220553309635888 3.2425227918673 -1.52437666666667 "DOWN"
"PM20D2" -2.07019666666667 7.31226666666667 -6.57849532384316 1.43745274221198e-05 0.000220553309635888 3.24236862385176 -2.07019666666667 "DOWN"
"CBR4" -1.48093333333333 7.58273333333333 -6.57526772259418 1.4449003389603e-05 0.000221474323955834 3.23710401475415 -1.48093333333333 "DOWN"
"PIBF1" -2.24490833333333 7.16391583333333 -6.573878054923 1.44811946180602e-05 0.000221746005100527 3.23483684298209 -2.24490833333333 "DOWN"
"IL20RB" -1.67727166666667 10.5637475 -6.56849427846573 1.46066230427582e-05 0.000222998324700595 3.22605089937028 -1.67727166666667 "DOWN"
"LINC01004" -1.43699833333334 6.39688916666667 -6.56132590294879 1.47754065937759e-05 0.000225126672235982 3.21434623085612 -1.43699833333334 "DOWN"
"ARL6" -1.121145 5.77391416666667 -6.55129853677355 1.50149605180714e-05 0.000227920874644272 3.19796110700399 -1.121145 "DOWN"
"UBXN2B" -1.34419333333334 6.2067 -6.54957336374969 1.50565855946997e-05 0.000227920874644272 3.19514066503325 -1.34419333333334 "DOWN"
"TTC3" -1.63025000000001 9.05868833333333 -6.54928501666355 1.50635546936319e-05 0.000227920874644272 3.19466921242343 -1.63025000000001 "DOWN"
"SH3BGRL2" -1.43144666666667 8.08686166666667 -6.54856144479646 1.50810577580243e-05 0.000227920874644272 3.19348610758666 -1.43144666666667 "DOWN"
"ANAPC1" -1.09112166666667 7.60572416666667 -6.54808392709226 1.50926205482735e-05 0.000227920874644272 3.19270528263928 -1.09112166666667 "DOWN"
"MACROD2" -1.13154833333334 5.3743275 -6.54650297934669 1.51309688609007e-05 0.000228244682185335 3.19011992560405 -1.13154833333334 "DOWN"
"EXTL2" -1.27580666666667 5.98030166666667 -6.54504892523698 1.51663297552453e-05 0.000228261709777061 3.18774176711336 -1.27580666666667 "DOWN"
"ZFP69" -1.310585 6.07343083333333 -6.54470290164333 1.51747574545163e-05 0.000228261709777061 3.18717578869662 -1.310585 "DOWN"
"TMA16" -1.57352166666667 6.95121083333333 -6.54333911658162 1.52080216484004e-05 0.00022853779983008 3.18494492870531 -1.57352166666667 "DOWN"
"LRRK2" -1.77099 6.42904666666667 -6.54007983052262 1.52878305524533e-05 0.000229512112348681 3.17961236570376 -1.77099 "DOWN"
"PLN" -1.68668833333334 6.21150916666667 -6.53756889377067 1.53496155920863e-05 0.000230074002023191 3.17550315869795 -1.68668833333334 "DOWN"
"ANKFN1" -1.01071833333334 5.60483416666667 -6.53733929908277 1.53552781882649e-05 0.000230074002023191 3.17512737692153 -1.01071833333334 "DOWN"
"SECISBP2" -1.21675166666667 8.4639775 -6.53499563499391 1.54132069998063e-05 0.000230716442278351 3.17129103133639 -1.21675166666667 "DOWN"
"KLF8" -1.60137333333333 8.45226833333333 -6.53326621032585 1.54561010523691e-05 0.000231132797005574 3.16845963458616 -1.60137333333333 "DOWN"
"ELF2" -1.41014666666667 7.68421666666667 -6.52972459806522 1.55443345950638e-05 0.000232225692663877 3.16266001691133 -1.41014666666667 "DOWN"
"GALK2" -1.13491333333334 7.608655 -6.52891936416727 1.55644695930305e-05 0.000232254951565511 3.16134114610967 -1.13491333333334 "DOWN"
"CEP192" -1.39296166666667 7.3967675 -6.52843486725094 1.55765977433028e-05 0.000232254951565511 3.16054755735472 -1.39296166666667 "DOWN"
"FOXP1" -1.39077333333334 7.92933333333333 -6.52515077926907 1.56590692958264e-05 0.000233257739714701 3.15516745891554 -1.39077333333334 "DOWN"
"MIR581" -2.48453833333334 5.7235425 -6.52075684467453 1.57701315224171e-05 0.000234378378969843 3.14796677828247 -2.48453833333334 "DOWN"
"SYTL2" -1.37686333333334 6.66901833333333 -6.52036119449556 1.57801726968214e-05 0.000234378378969843 3.14731826113868 -1.37686333333334 "DOWN"
"ATR" -1.59654166666667 7.0494125 -6.51958056559554 1.58000039622834e-05 0.000234445750952449 3.14603865341163 -1.59654166666667 "DOWN"
"PDCD6P1" -1.48376833333333 5.0488175 -6.51874781761067 1.58211881993864e-05 0.000234533049052413 3.14467351660607 -1.48376833333333 "DOWN"
"ZNF302" -1.818045 6.40024416666667 -6.50807964256748 1.60952363542905e-05 0.00023790528721173 3.12717629595174 -1.818045 "DOWN"
"SMAD1" -1.074625 6.69858916666667 -6.50625018948616 1.61427318320279e-05 0.0002383774504059 3.12417412648082 -1.074625 "DOWN"
"ZNF362" -1.26982000000001 7.44952833333333 -6.50196805792664 1.62544804714527e-05 0.000239297795232613 3.11714520303973 -1.26982000000001 "DOWN"
"KDM3B" -1.42695333333333 8.36365333333333 -6.49293956966645 1.6492769421858e-05 0.000241914994926545 3.10231681458836 -1.42695333333333 "DOWN"
"ZBTB14" -1.60803 7.23306666666667 -6.49174398991964 1.65245990087663e-05 0.000242150146851213 3.1003523260774 -1.60803 "DOWN"
"TSEN2" -1.17306833333333 7.1830025 -6.48807310470031 1.66227326526945e-05 0.000243123326431776 3.09431932884934 -1.17306833333333 "DOWN"
"HACL1" -1.22568 7.73703833333333 -6.47902679517445 1.68671950627949e-05 0.00024622891992621 3.07944379793513 -1.22568 "DOWN"
"CBX5" -1.305375 7.73471083333333 -6.46983968916594 1.71193384981197e-05 0.000249671950998267 3.064324841579 -1.305375 "DOWN"
"DCK" -1.13953166666667 7.3676275 -6.46904685706185 1.71412832279055e-05 0.000249754362468951 3.06301953828679 -1.13953166666667 "DOWN"
"G2E3" -1.38888166666667 7.58110083333333 -6.46840704261855 1.71590141817297e-05 0.000249775279560829 3.06196609514196 -1.38888166666667 "DOWN"
"RECK" -1.57210833333334 7.4275675 -6.46487220649506 1.72573224012193e-05 0.000250515410580842 3.05614500137922 -1.57210833333334 "DOWN"
"TMEM254-AS1" -1.104975 5.42702583333333 -6.46423044271837 1.72752341456126e-05 0.000250515410580842 3.05508796780277 -1.104975 "DOWN"
"MATN2" -1.41474666666667 7.174445 -6.45987910783538 1.73971979452781e-05 0.000252045605014389 3.04791944536869 -1.41474666666667 "DOWN"
"ZNF737" -1.575835 6.52320583333333 -6.45578392902457 1.75128098740526e-05 0.000252932164534397 3.04117046391425 -1.575835 "DOWN"
"ANKRD35" -1.57298666666667 6.965345 -6.45457446090538 1.75471090950664e-05 0.000252932164534397 3.0391767670143 -1.57298666666667 "DOWN"
"ELMO1" -1.71638833333334 6.83912416666667 -6.45421207499993 1.75573997302061e-05 0.000252932164534397 3.03857936670989 -1.71638833333334 "DOWN"
"POGLUT1" -1.563515 6.71857083333333 -6.44365334872695 1.78600402851938e-05 0.000256496980142062 3.0211649022287 -1.563515 "DOWN"
"DENND5A" -1.06598333333333 7.45506166666667 -6.44147817132858 1.7923065678544e-05 0.000256992283181218 3.01757542213392 -1.06598333333333 "DOWN"
"GEN1" -2.025085 7.12259583333333 -6.43435063843489 1.81312297907283e-05 0.000259022498067765 3.00580884639298 -2.025085 "DOWN"
"ZNF667-AS1" -1.787915 7.23561083333333 -6.4312502529699 1.82225710862988e-05 0.000260070362766096 3.00068828256609 -1.787915 "DOWN"
"LUC7L2" -1.38530666666667 6.949025 -6.42866192835549 1.82991972507593e-05 0.000260389470957137 2.99641238630319 -1.38530666666667 "DOWN"
"FREM1" -1.32819166666667 6.2109325 -6.4278987103101 1.83218566415919e-05 0.000260389470957137 2.99515137296712 -1.32819166666667 "DOWN"
"CALML4" -1.13585166666667 6.0348875 -6.42654582246862 1.83620954828979e-05 0.000260389470957137 2.9929158847595 -1.13585166666667 "DOWN"
"MFSD4A" -1.15807 6.82956833333333 -6.42586918896157 1.8382255415865e-05 0.000260389470957137 2.99179772976246 -1.15807 "DOWN"
"CCDC80" -2.58470166666667 7.5843925 -6.42549241795105 1.83934911998535e-05 0.000260389470957137 2.99117507735878 -2.58470166666667 "DOWN"
"RBM41" -1.48 7.06923833333333 -6.41143154853498 1.88180134165302e-05 0.000264626155640894 2.96792362878284 -1.48 "DOWN"
"ZNF350" -1.47917333333333 6.20331333333333 -6.41071395215779 1.88399535125892e-05 0.000264691849166789 2.96673623730459 -1.47917333333333 "DOWN"
"DENND4C" -1.97224166666667 8.17166583333333 -6.4054158636548 1.90027747233592e-05 0.000266499922768069 2.95796733686292 -1.97224166666667 "DOWN"
"MIR3685" -2.43981833333334 4.72739083333333 -6.405394974993 1.90034195971751e-05 0.000266499922768069 2.95793275600474 -2.43981833333334 "DOWN"
"GPR21" -1.37040666666667 7.84895166666667 -6.39955220626649 1.91847043282001e-05 0.000268305791918477 2.94825770645754 -1.37040666666667 "DOWN"
"CEP170P1" -1.677655 6.46624916666667 -6.39854023929921 1.92162872324477e-05 0.000268502507473983 2.94658149563386 -1.677655 "DOWN"
"FAAH2" -1.81406 6.554125 -6.38791816654323 1.95511156028473e-05 0.000271694922901581 2.92897842613447 -1.81406 "DOWN"
"EFHC2" -1.54800833333334 5.5693475 -6.37683039488832 1.99071782843401e-05 0.000274650970965225 2.91058647785215 -1.54800833333334 "DOWN"
"ZC3H12C" -1.20305333333334 6.96365333333333 -6.37455001182236 1.99812504866938e-05 0.000275425006708672 2.90680170290327 -1.20305333333334 "DOWN"
"TAPT1" -1.11665333333333 6.98427333333333 -6.36357221422162 2.03419142826688e-05 0.000279375006063264 2.88857139195563 -1.11665333333333 "DOWN"
"SOSTDC1" -1.32800166666667 6.09715416666667 -6.36305896407104 2.0358943226296e-05 0.000279375006063264 2.88771864227742 -1.32800166666667 "DOWN"
"MRPS25" -1.27725333333334 7.55193666666667 -6.35980776667912 2.0467162449031e-05 0.000280358057210676 2.88231600543575 -1.27725333333334 "DOWN"
"FNBP4" -1.82151666666667 9.16125166666667 -6.35416314840253 2.06564885319885e-05 0.000282698800194929 2.87293256088886 -1.82151666666667 "DOWN"
"ZNF441" -1.11456166666667 5.14537583333333 -6.35209602182049 2.07262820191521e-05 0.000283400937368031 2.86949509805072 -1.11456166666667 "DOWN"
"H6PD" -1.38229 7.35597666666667 -6.35141449271793 2.07493471759825e-05 0.000283463452329287 2.86836163756813 -1.38229 "DOWN"
"AR" -1.33258166666667 6.42489083333333 -6.34186138086935 2.10755120842873e-05 0.000287626409914404 2.8524667732634 -1.33258166666667 "DOWN"
"SEPTIN11" -1.25663666666667 6.82793833333333 -6.34129493808005 2.10950202865793e-05 0.000287626409914404 2.85152389466136 -1.25663666666667 "DOWN"
"GHRLOS" -1.106015 6.45083583333333 -6.34064506017837 2.11174253757893e-05 0.000287626409914404 2.8504420770195 -1.106015 "DOWN"
"ZNF138" -1.65097833333334 7.8953125 -6.34030578405992 2.11291321479396e-05 0.000287626409914404 2.84987727800703 -1.65097833333334 "DOWN"
"CAAP1" -1.64627666666667 7.47177 -6.33775887845182 2.12172317190566e-05 0.000288569412413221 2.84563687612101 -1.64627666666667 "DOWN"
"MYCT1" -1.81327666666667 7.12524166666667 -6.33488407119496 2.13171379831292e-05 0.000289454521108974 2.84084943503542 -1.81327666666667 "DOWN"
"CAPS2" -1.31478333333333 5.44871333333333 -6.33387258039249 2.13524072014454e-05 0.000289636900516597 2.83916471127399 -1.31478333333333 "DOWN"
"EIF3J-DT" -1.39662166666667 6.76295416666667 -6.32369445486166 2.17107382820387e-05 0.000293200173028272 2.82220408228076 -1.39662166666667 "DOWN"
"FBXO32" -1.27112333333334 7.47473666666667 -6.3218535648322 2.17762211368408e-05 0.000293620112791196 2.81913488614485 -1.27112333333334 "DOWN"
"TRDMT1" -1.02149166666667 6.1813275 -6.31922511817443 2.1870078598313e-05 0.000294315670150541 2.81475181292052 -1.02149166666667 "DOWN"
"GTF2I" -1.89582333333334 8.44991666666667 -6.31770957797093 2.19243892773988e-05 0.00029478687617892 2.81222412332112 -1.89582333333334 "DOWN"
"EXOSC9" -1.19171 7.37754333333333 -6.31390442760138 2.20613760745674e-05 0.0002962091430738 2.805876274295 -1.19171 "DOWN"
"EXOC4" -1.29424000000001 7.64191 -6.30887517011416 2.22438134634163e-05 0.000297515857563041 2.79748317988092 -1.29424000000001 "DOWN"
"INTS6L" -1.80269 6.92534666666667 -6.30364785510253 2.2435117575901e-05 0.00029929110722664 2.78875574504327 -1.80269 "DOWN"
"C7" -2.57295833333334 6.50708916666667 -6.29314415741577 2.28247707787085e-05 0.000303696255638927 2.77120720702664 -2.57295833333334 "DOWN"
"ZNF326" -1.682805 8.0174875 -6.28780178510465 2.30256791464955e-05 0.000305309351174294 2.76227568286176 -1.682805 "DOWN"
"CLHC1" -1.29482333333334 5.67876 -6.28560530713512 2.31088197286607e-05 0.000305764164182974 2.75860237392341 -1.29482333333334 "DOWN"
"CPED1" -1.63731666666667 6.79935 -6.28061668364412 2.32988225324628e-05 0.000307320236853039 2.75025703591671 -1.63731666666667 "DOWN"
"MIR651" -1.756685 3.2472275 -6.27505081820074 2.35127507132416e-05 0.000309558543657958 2.74094186973182 -1.756685 "DOWN"
"GPATCH11" -1.06189 6.47255833333333 -6.27465860477415 2.3527903403022e-05 0.000309558543657958 2.74028528583337 -1.06189 "DOWN"
"FBXL4" -1.64277166666667 8.3321625 -6.27395187107943 2.35552331210102e-05 0.000309652326997294 2.73910212487592 -1.64277166666667 "DOWN"
"BACE1-AS" -1.20219333333334 7.58303 -6.27146314812071 2.36517391591627e-05 0.000310388576910656 2.73493512492908 -1.20219333333334 "DOWN"
"KPNA5" -1.56210666666667 7.02599166666667 -6.26858404804933 2.376390174597e-05 0.000311593743338091 2.73011339771964 -1.56210666666667 "DOWN"
"MCCC1" -1.38624833333333 7.54853916666667 -6.26443613020111 2.39264783427596e-05 0.000313189632824781 2.72316466670744 -1.38624833333333 "DOWN"
"THAP9-AS1" -1.61866833333334 7.04976083333333 -6.25935272163803 2.41273171008631e-05 0.000315549075530743 2.71464543564577 -1.61866833333334 "DOWN"
"TTC13" -1.53261 7.97759666666667 -6.25737324325877 2.42060023432386e-05 0.000316308272734153 2.71132705515701 -1.53261 "DOWN"
"NTN4" -1.106115 7.08151916666667 -6.25508425610964 2.42973271145262e-05 0.000317231201031906 2.70748912259359 -1.106115 "DOWN"
"TMEM47" -2.36182666666667 8.36254666666667 -6.25397014165442 2.43419084158853e-05 0.000317542784849949 2.70562082342402 -2.36182666666667 "DOWN"
"DTWD1" -1.95167833333333 6.39136583333333 -6.25100994477515 2.44607789314391e-05 0.000318372682935856 2.70065590436126 -1.95167833333333 "DOWN"
"CCNT1" -1.522065 8.07659583333333 -6.24887084062965 2.45470570628655e-05 0.000318986295180727 2.69706736834435 -1.522065 "DOWN"
"MIR1284" -1.41234666666667 4.30955666666667 -6.24659563522566 2.46391757906857e-05 0.000319464889445148 2.69324979689124 -1.41234666666667 "DOWN"
"FMO4" -1.47809 6.510635 -6.24618139362286 2.46559867049589e-05 0.000319464889445148 2.69255466097112 -1.47809 "DOWN"
"TADA1" -1.25594666666667 7.100035 -6.24397246138549 2.47458342181065e-05 0.000320087887675221 2.68884745566008 -1.25594666666667 "DOWN"
"ZNF766" -1.77968166666667 6.93450416666667 -6.24265508836129 2.4799581633987e-05 0.000320242617763903 2.68663620571889 -1.77968166666667 "DOWN"
"MADD" -1.35636166666667 7.91401416666667 -6.23701821800759 2.50309493700564e-05 0.000322686620642745 2.67717176580734 -1.35636166666667 "DOWN"
"PMS2" -1.60894166666667 6.8247275 -6.23539366671498 2.50980500589146e-05 0.000323279757397515 2.67444326740705 -1.60894166666667 "DOWN"
"IDE" -2.16268333333334 11.042425 -6.23448227943988 2.51357768751832e-05 0.000323493860573306 2.67291239211531 -2.16268333333334 "DOWN"
"TCTN1" -1.00662166666667 6.99810583333333 -6.23322313652583 2.5187997090744e-05 0.000323847668476771 2.67079719064269 -1.00662166666667 "DOWN"
"TBCK" -1.991105 7.65729416666667 -6.23280114478277 2.52055237795399e-05 0.000323847668476771 2.67008824728378 -1.991105 "DOWN"
"CENPU" -1.37440833333334 7.54105416666667 -6.22809856063044 2.54017068972916e-05 0.000325549634884353 2.66218622504628 -1.37440833333334 "DOWN"
"UGT8" -1.3178 6.43980333333333 -6.22074086558812 2.57118822613152e-05 0.000328152981932922 2.64981636503159 -1.3178 "DOWN"
"RNF214" -1.0215 7.162145 -6.21802052553682 2.58275681389142e-05 0.000328587927778686 2.6452409441741 -1.0215 "DOWN"
"MTERF1" -1.05073666666667 6.07816 -6.21770166806368 2.58411637225199e-05 0.000328587927778686 2.6447045794859 -1.05073666666667 "DOWN"
"METTL3" -1.28479333333334 7.34400666666667 -6.21686395863208 2.58769181868979e-05 0.00032861756583991 2.64329536146782 -1.28479333333334 "DOWN"
"TLL1" -1.30068833333334 6.7028525 -6.21458618306965 2.59743995282016e-05 0.000329582446993604 2.63946312037236 -1.30068833333334 "DOWN"
"GPR34" -2.68031166666667 6.27140916666667 -6.21131322327476 2.61151476389428e-05 0.000330820647115468 2.63395524255929 -2.68031166666667 "DOWN"
"SPAG16" -1.111295 6.76142916666667 -6.2086000144086 2.62324321056927e-05 0.000331758019237672 2.62938818447393 -1.111295 "DOWN"
"WDR7" -1.81496333333334 8.03005166666667 -6.20521014087428 2.63797451307486e-05 0.00033307144428675 2.62368064936107 -1.81496333333334 "DOWN"
"ZFHX4" -1.20027666666667 6.72042 -6.20130910714591 2.65503479078272e-05 0.000334124575312951 2.61711045374662 -1.20027666666667 "DOWN"
"MSANTD4" -1.04907833333333 6.03886916666667 -6.19925696235015 2.66405587148242e-05 0.000334548588164614 2.61365332492038 -1.04907833333333 "DOWN"
"CCDC66" -1.60295 6.24108 -6.19905353121679 2.66495189293446e-05 0.000334548588164614 2.61331058376285 -1.60295 "DOWN"
"SCPEP1" -1.82533166666667 8.0528775 -6.19836320901218 2.66799480879338e-05 0.0003346080546993 2.6121474838104 -1.82533166666667 "DOWN"
"MYO5C" -1.41589833333334 7.42436916666667 -6.19795598178148 2.66979156378682e-05 0.0003346080546993 2.61146132903737 -1.41589833333334 "DOWN"
"MTRF1" -1.16249333333334 7.22323833333333 -6.19743455014046 2.67209406419509e-05 0.000334623021372405 2.61058271193949 -1.16249333333334 "DOWN"
"ZNF174" -1.021865 6.70284583333333 -6.1965271184524 2.67610601207344e-05 0.000334851860841321 2.60905358918008 -1.021865 "DOWN"
"GALM" -1.06139166666667 6.0292425 -6.18924537586625 2.70853020804358e-05 0.000338356569102624 2.59677881470878 -1.06139166666667 "DOWN"
"FGL2" -1.96208833333334 7.81963416666667 -6.18733742643014 2.71709400065573e-05 0.000338874018242889 2.59356135530899 -1.96208833333334 "DOWN"
"IL37" -3.993465 8.61010083333333 -6.18358163361931 2.73403502327139e-05 0.000339755317944652 2.58722628631002 -3.993465 "DOWN"
"TRRAP" -1.40667833333334 8.0460075 -6.18333069082562 2.73517088321777e-05 0.000339755317944652 2.58680293816658 -1.40667833333334 "DOWN"
"DDX20" -1.04927833333334 6.5864775 -6.18331473988328 2.73524309984147e-05 0.000339755317944652 2.58677602813844 -1.04927833333334 "DOWN"
"SBF2" -1.53031 8.69563166666667 -6.17846370767431 2.75729897763563e-05 0.000341940766417468 2.57859042156399 -1.53031 "DOWN"
"DENND4A" -1.53019166666667 8.03558583333333 -6.17667454030268 2.76548076543962e-05 0.000342125013500068 2.57557054677883 -1.53019166666667 "DOWN"
"CSPP1" -1.42102333333333 6.83976 -6.1721770041126 2.78616065252147e-05 0.000344127884624086 2.56797730209833 -1.42102333333333 "DOWN"
"PTCD2" -1.28013333333334 6.45631333333333 -6.16862456165155 2.80260976398585e-05 0.00034560259422667 2.56197764161507 -1.28013333333334 "DOWN"
"CUTALP" -1.39631166666667 5.2460625 -6.16332425083552 2.82734205942469e-05 0.000347812994276579 2.55302270678823 -1.39631166666667 "DOWN"
"MGA" -1.57652833333333 8.28302416666667 -6.16132696298018 2.8367211796669e-05 0.000348407550015499 2.54964723252829 -1.57652833333333 "DOWN"
"GNRH1" -1.29125166666667 6.3246975 -6.15934118524286 2.84607865478563e-05 0.000349276970540865 2.5462906496699 -1.29125166666667 "DOWN"
"AHI1" -1.800555 7.18014916666667 -6.15832150097987 2.85089625291286e-05 0.000349325617977543 2.5445668483095 -1.800555 "DOWN"
"PAXBP1" -2.02772833333333 7.73537083333333 -6.15783969683837 2.85317556294423e-05 0.000349325617977543 2.54375229523201 -2.02772833333333 "DOWN"
"NOB1" -1.25483666666667 9.35126666666667 -6.15687419133311 2.85774892166759e-05 0.000349325617977543 2.54211988246433 -1.25483666666667 "DOWN"
"SCML1" -1.72432166666667 5.81710916666667 -6.15684863630557 2.8578700740073e-05 0.000349325617977543 2.54207667391988 -1.72432166666667 "DOWN"
"MIR4677" -1.21006333333333 6.45470666666667 -6.154770552787 2.86774001848124e-05 0.000350252741061995 2.53856273181871 -1.21006333333333 "DOWN"
"HMCN1" -1.97577166666667 7.16411083333333 -6.15254757827786 2.87833777504697e-05 0.000351267208725478 2.53480310774937 -1.97577166666667 "DOWN"
"TRIM24" -1.36555166666667 7.33713916666667 -6.14813757233811 2.89948387118702e-05 0.000353566338723584 2.52734257427983 -1.36555166666667 "DOWN"
"XAF1" -1.26193 7.81467333333333 -6.14371640973399 2.92084731770962e-05 0.000355605621015513 2.5198603982268 -1.26193 "DOWN"
"CROT" -1.82325166666667 7.44854083333333 -6.1405460706441 2.93626841649039e-05 0.000356916116478705 2.51449335302666 -1.82325166666667 "DOWN"
"ATF7IP" -1.989325 7.83166916666667 -6.13688465238551 2.95418467900286e-05 0.000358809372105831 2.50829318996063 -1.989325 "DOWN"
"UST" -1.18926833333333 7.6952925 -6.1341716834832 2.96753396851472e-05 0.000359214730540435 2.50369788374202 -1.18926833333333 "DOWN"
"CASQ2" -1.663475 5.69473916666667 -6.13382594925655 2.96923971551886e-05 0.000359214730540435 2.50311219401993 -1.663475 "DOWN"
"TYRO3P" -1.12924166666667 5.9387925 -6.13044159541675 2.98599156006214e-05 0.000360861289875891 2.49737804778952 -1.12924166666667 "DOWN"
"ARL14EP" -1.41782333333334 7.09250166666667 -6.12843764611902 2.99595745010021e-05 0.000361590833032567 2.49398197016176 -1.41782333333334 "DOWN"
"LINC00640" -1.36372833333334 6.07499583333333 -6.12599164172883 3.00816909532226e-05 0.000362779039284812 2.48983597374224 -1.36372833333334 "DOWN"
"PPIP5K1" -1.10095805555556 7.99737782407407 -6.12362830273531 3.02001769490512e-05 0.000363635751983548 2.48582929034991 -1.10095805555556 "DOWN"
"LDB1" -1.34015333333334 10.0447566666667 -6.12009242779154 3.03783640242611e-05 0.000364921288216202 2.47983327175671 -1.34015333333334 "DOWN"
"ACAT1" -1.31881166666667 6.6469225 -6.1169787092025 3.05361911576327e-05 0.000366243144025191 2.47455166479162 -1.31881166666667 "DOWN"
"RNF38" -1.33864833333334 8.9007975 -6.11464368161159 3.06551131206314e-05 0.000366916548111731 2.47059000149748 -1.33864833333334 "DOWN"
"NUDT7" -1.04959166666667 7.58270583333333 -6.11331640330663 3.07229275403329e-05 0.00036700420781526 2.46833776523099 -1.04959166666667 "DOWN"
"POGK" -1.37895666666667 7.382685 -6.11148718215709 3.08166459101369e-05 0.000367530067748223 2.46523338156571 -1.37895666666667 "DOWN"
"ARID4A" -2.15655166666667 6.6803925 -6.10746128098052 3.10239680326171e-05 0.000369491361308434 2.45839932758774 -2.15655166666667 "DOWN"
"RFT1" -1.23264833333334 7.67745416666667 -6.09950864611744 3.14378212028823e-05 0.000373549553021535 2.44489281193784 -1.23264833333334 "DOWN"
"GPR52" -1.77772000000001 7.33161333333333 -6.09698167849053 3.15705343557025e-05 0.000373966886092896 2.44059921097667 -1.77772000000001 "DOWN"
"CNTNAP3" -2.20800333333333 7.66573083333333 -6.09302440289301 3.17795486478941e-05 0.000375572029047742 2.4338735398653 -2.20800333333333 "DOWN"
"INTS3" -1.452545 8.35136416666667 -6.09200005259672 3.18338888716694e-05 0.000375634987394109 2.43213222247668 -1.452545 "DOWN"
"MTF2" -1.38256833333333 7.22612083333333 -6.09076882108729 3.1899332956019e-05 0.000375972815146952 2.43003902620762 -1.38256833333333 "DOWN"
"KANSL3" -1.10996333333334 7.69552 -6.09053878663945 3.19115757115204e-05 0.000375972815146952 2.42964792466315 -1.10996333333334 "DOWN"
"TMEM161B" -1.47230166666667 6.89106083333333 -6.08885013405565 3.20015993333767e-05 0.000376236869464384 2.42677667039164 -1.47230166666667 "DOWN"
"PMEL" -1.69496833333333 7.31345583333333 -6.08873728127212 3.20076251162289e-05 0.000376236869464384 2.42658476985457 -1.69496833333333 "DOWN"
"POGZ" -1.65713 8.191445 -6.08808089845284 3.20426963480503e-05 0.000376360497795337 2.42546858782676 -1.65713 "DOWN"
"DCAF16" -1.95025833333333 8.70324583333333 -6.08625231399422 3.21406124820144e-05 0.000377221522300395 2.42235874985315 -1.95025833333333 "DOWN"
"ZBTB7C" -1.89044166666667 6.72990416666667 -6.08374641726514 3.22753075110154e-05 0.0003785125581705 2.41809625134062 -1.89044166666667 "DOWN"
"DPYD" -1.70711333333334 7.09201 -6.08220026304972 3.23587107231246e-05 0.000379200548902182 2.41546581926676 -1.70711333333334 "DOWN"
"RAD18" -1.32030666666667 7.20776833333333 -6.08047601915694 3.2451987439602e-05 0.00038000310425838 2.41253200879276 -1.32030666666667 "DOWN"
"ZC3H8" -1.34001333333334 6.39069666666667 -6.07111662947261 3.29632524000478e-05 0.000385401016619323 2.39659961577289 -1.34001333333334 "DOWN"
"DCAF8" -1.51019333333333 7.09281333333333 -6.06835981648843 3.31154526216033e-05 0.000385489849984815 2.39190435830525 -1.51019333333333 "DOWN"
"PRRX1" -1.60096833333333 7.79389083333333 -6.0636867173704 3.33751361056132e-05 0.000388144223237359 2.38394292826504 -1.60096833333333 "DOWN"
"TMTC4" -1.22887333333334 7.11939666666667 -6.05836249808221 3.36736094359568e-05 0.000390976750603663 2.37486843853519 -1.22887333333334 "DOWN"
"LOC100289230" -1.1119275 5.46654375 -6.05126327850549 3.40759538350049e-05 0.000394796840803443 2.36276243902959 -1.1119275 "DOWN"
"THYN1" -1.243565 6.7247225 -6.0459678935353 3.43793508414748e-05 0.000398011094938162 2.35372780302349 -1.243565 "DOWN"
"SHQ1" -1.06411666666667 7.32843 -6.04180329027601 3.4619951386053e-05 0.000399690194697209 2.34661964779126 -1.06411666666667 "DOWN"
"SETD2" -1.59465833333333 8.38859083333333 -6.04105935737996 3.46631161446325e-05 0.000399786489288884 2.34534964323555 -1.59465833333333 "DOWN"
"CBWD1" -1.06525583333334 7.76427708333333 -6.02447319177036 3.56402975062597e-05 0.000406771764836894 2.31701427622178 -1.06525583333334 "DOWN"
"VWF" -1.12172666666667 7.749615 -6.02291818942294 3.57333817671298e-05 0.000407530711106075 2.31435575905563 -1.12172666666667 "DOWN"
"PPIL4" -1.721635 7.21060083333333 -6.01651522526694 3.611936715863e-05 0.000411015337644752 2.30340530358808 -1.721635 "DOWN"
"PRUNE2" -1.34039833333333 5.92732583333333 -6.01358541135859 3.62974397296454e-05 0.000412735279062318 2.29839275717354 -1.34039833333333 "DOWN"
"LRIG1" -1.13879166666667 7.84384083333333 -6.01209527725252 3.63883625115065e-05 0.000413462431857948 2.29584285861798 -1.13879166666667 "DOWN"
"ANAPC4" -1.68806333333333 6.762125 -6.01160124954108 3.64185590830972e-05 0.000413499017500529 2.29499741549728 -1.68806333333333 "DOWN"
"CHP2" -1.95601333333333 7.60386666666667 -6.01007156065153 3.6512225484714e-05 0.000414255656720722 2.2923793986539 -1.95601333333333 "DOWN"
"EMSY" -1.62991833333333 7.35118583333333 -6.00815715690148 3.66298051403546e-05 0.000415282287863428 2.28910248856944 -1.62991833333333 "DOWN"
"MIR148B" -1.23154333333333 4.55657666666667 -6.00276954620237 3.69628409608283e-05 0.00041813020387275 2.27987766885341 -1.23154333333333 "DOWN"
"NFIC" -1.75210666666667 9.25568666666667 -6.00076603355712 3.70874974399758e-05 0.000419230944513237 2.2764461531031 -1.75210666666667 "DOWN"
"NEK9" -1.10866333333334 7.44195333333333 -5.99849698878531 3.72292078956959e-05 0.000420522696112916 2.27255916348313 -1.10866333333334 "DOWN"
"PPWD1" -1.798385 8.06100083333333 -5.99584363029957 3.73956411182825e-05 0.000421932471891646 2.26801290371207 -1.798385 "DOWN"
"RIF1" -1.652715 8.33301583333333 -5.99533249607351 3.74277918424899e-05 0.000421932471891646 2.26713701316287 -1.652715 "DOWN"
"ZNF284" -1.68972166666667 6.2519125 -5.99304097292315 3.75722872247911e-05 0.000422241302111473 2.2632097571875 -1.68972166666667 "DOWN"
"ANTXR1" -2.54079 9.12594666666667 -5.99108941724302 3.76958069213232e-05 0.000423297676549481 2.25986456008269 -2.54079 "DOWN"
"FBN1" -2.30579833333333 8.19614083333333 -5.98918210322137 3.78169381494704e-05 0.000423641728463249 2.25659467951687 -2.30579833333333 "DOWN"
"ZNF485" -1.08094166666667 6.69581583333333 -5.98904897794065 3.7825408008748e-05 0.000423641728463249 2.25636643168409 -1.08094166666667 "DOWN"
"PAN3" -1.43771166666667 8.91862083333333 -5.98803267645201 3.78901340130477e-05 0.000423926988432113 2.25462386578291 -1.43771166666667 "DOWN"
"TBX3" -1.56540833333334 8.50709416666667 -5.98170710412607 3.82956169458396e-05 0.00042694744539565 2.24377467040672 -1.56540833333334 "DOWN"
"ERBIN" -1.33471833333333 9.64259416666667 -5.98121699109585 3.83272236994008e-05 0.00042694744539565 2.2429338261455 -1.33471833333333 "DOWN"
"C3orf52" -1.78322500000001 8.2210375 -5.97967236737439 3.84270136352934e-05 0.000427748195353505 2.24028362822017 -1.78322500000001 "DOWN"
"RPE" -1.659775 6.32839583333333 -5.97783137487207 3.85463065259553e-05 0.000428441645838865 2.23712449450587 -1.659775 "DOWN"
"PAXIP1" -1.16527833333333 7.55710083333333 -5.97741770658754 3.8573164878499e-05 0.000428441645838865 2.23641457613243 -1.16527833333333 "DOWN"
"NSMCE4A" -1.60641333333334 7.429615 -5.97569120471613 3.86854740722018e-05 0.000429067255122077 2.2334513731682 -1.60641333333334 "DOWN"
"MTX3" -1.45970333333334 7.00815333333333 -5.97049491650238 3.9025567986579e-05 0.000431901737255078 2.22453042617541 -1.45970333333334 "DOWN"
"ZNF93" -1.33408666666667 6.71108666666667 -5.96486910500352 3.93973123661832e-05 0.00043470763969496 2.21486778906325 -1.33408666666667 "DOWN"
"CRTAP" -2.16158166666667 9.6717925 -5.9645139583462 3.94209041737992e-05 0.00043470763969496 2.21425765580122 -2.16158166666667 "DOWN"
"MPHOSPH8" -1.378675 7.3475325 -5.96242460953068 3.95599965371774e-05 0.000435208792159686 2.21066784610355 -1.378675 "DOWN"
"RNASET2" -1.26765333333334 6.22583333333333 -5.96154206059305 3.96189042469274e-05 0.000435208792159686 2.2091513120947 -1.26765333333334 "DOWN"
"PCGF5" -1.26035 7.716465 -5.95886841200605 3.97979251736139e-05 0.000435949608264676 2.20455636043354 -1.26035 "DOWN"
"BPTF" -1.67155333333333 9.54320666666667 -5.9585702128018 3.98179443874312e-05 0.000435949608264676 2.20404381076059 -1.67155333333333 "DOWN"
"GRHL2" -1.67678833333334 8.7611425 -5.95795887709907 3.98590186419434e-05 0.000435981455961442 2.20299299781276 -1.67678833333334 "DOWN"
"POLI" -1.5112 7.46394166666667 -5.95729745374164 3.99035082295461e-05 0.000435981455961442 2.20185603092718 -1.5112 "DOWN"
"PNPLA3" -1.91713 7.53956833333333 -5.95723448767775 3.99077462558776e-05 0.000435981455961442 2.20174779094432 -1.91713 "DOWN"
"YBX3" -1.89612166666667 7.67633916666667 -5.95292074550971 4.01992162713196e-05 0.000438458366548468 2.19433104911484 -1.89612166666667 "DOWN"
"CTSK" -2.67167666666667 9.97041166666667 -5.94969504994955 4.04186279961681e-05 0.000439525961889764 2.18878330604805 -2.67167666666667 "DOWN"
"HMGCS2" -1.51567 6.52653833333333 -5.94651394282582 4.06362372544041e-05 0.000439782701735167 2.18331081500842 -1.51567 "DOWN"
"ZNF383" -1.04493750000001 5.97209458333333 -5.94623609882491 4.06553019245809e-05 0.000439782701735167 2.18283276953587 -1.04493750000001 "DOWN"
"MLH3" -1.14289166666667 7.11377916666667 -5.94600004383541 4.06715065515598e-05 0.000439782701735167 2.18242661576117 -1.14289166666667 "DOWN"
"IMMP1L" -1.09048166666667 6.00206083333333 -5.9458564434897 4.06813676957381e-05 0.000439782701735167 2.18217953465613 -1.09048166666667 "DOWN"
"EPC1" -1.68111833333333 7.21057916666667 -5.94539247463628 4.07132459306676e-05 0.000439782701735167 2.18138120242608 -1.68111833333333 "DOWN"
"PON3" -1.73008833333333 6.08749083333333 -5.94532432740339 4.07179303768291e-05 0.000439782701735167 2.1812639417191 -1.73008833333333 "DOWN"
"CCDC102B" -1.42337166666667 5.93669583333333 -5.94171037415299 4.09671654780862e-05 0.000441592624787697 2.17504448903244 -1.42337166666667 "DOWN"
"GMPR" -1.00110833333333 6.6640425 -5.93982926543619 4.10975281905224e-05 0.000442529029908598 2.17180645774474 -1.00110833333333 "DOWN"
"MIR99A" -1.20632666666667 6.71679833333333 -5.93595553776095 4.13673537031933e-05 0.000444655538262655 2.1651368805048 -1.20632666666667 "DOWN"
"IFT81" -1.24690333333333 5.63572833333333 -5.93323627697949 4.1557873930147e-05 0.000446077795239001 2.16045374231847 -1.24690333333333 "DOWN"
"NDUFAF7" -1.01716833333334 6.7093925 -5.93169653426589 4.16661611347847e-05 0.000446927164362477 2.15780152104036 -1.01716833333334 "DOWN"
"VIT" -1.286745 6.10955916666667 -5.92954347784607 4.18180779658249e-05 0.000448197798290351 2.15409230236351 -1.286745 "DOWN"
"QSER1" -1.68315166666667 8.44101416666667 -5.92853001610787 4.18897874466182e-05 0.000448197798290351 2.15234611646394 -1.68315166666667 "DOWN"
"MIR591" -1.44533 5.28197166666667 -5.92803712821578 4.19247092967914e-05 0.000448197798290351 2.15149682267326 -1.44533 "DOWN"
"RGPD6" -1.14052166666667 9.7816975 -5.927841870761 4.19385520234279e-05 0.000448197798290351 2.15116036564087 -1.14052166666667 "DOWN"
"RAD50" -2.14101 8.66591833333333 -5.92526751460403 4.21215091831681e-05 0.000449296097953793 2.14672387408083 -2.14101 "DOWN"
"TMEM150C" -1.822565 6.77136583333333 -5.92444923500518 4.21798387227477e-05 0.000449605401907007 2.14531350487739 -1.822565 "DOWN"
"ZBTB2" -1.21042166666667 7.66850416666667 -5.91544677446805 4.28271831547841e-05 0.000454274866352737 2.1297908465933 -1.21042166666667 "DOWN"
"SULF1" -1.31166333333334 6.42246333333333 -5.90440973290801 4.36350728965385e-05 0.000460949963720291 2.11074449552047 -1.31166333333334 "DOWN"
"ELP2" -1.25940333333334 7.50409166666667 -5.90067031207925 4.3912402083442e-05 0.000463241086810048 2.10428759133659 -1.25940333333334 "DOWN"
"PCDH18" -2.08873666666667 7.64179833333333 -5.89408414819069 4.44053592924123e-05 0.000466834943233262 2.09291041035735 -2.08873666666667 "DOWN"
"NSRP1" -1.93737666666667 7.725845 -5.8931280279245 4.44774032450089e-05 0.000467271855338928 2.09125826742708 -1.93737666666667 "DOWN"
"C3orf62" -1.2820475 5.78599625 -5.89264187068832 4.45140823258118e-05 0.000467336886226057 2.09041815528176 -1.2820475 "DOWN"
"TCF4" -2.04107833333334 9.0818475 -5.89088267296411 4.46470736419384e-05 0.000468412282534998 2.08737786727613 -2.04107833333334 "DOWN"
"AFF1-AS1" -1.017625 6.7743475 -5.88195644006254 4.53283248372509e-05 0.000474261135225516 2.07194465013515 -1.017625 "DOWN"
"CCN3" -1.45913166666667 6.58656083333333 -5.88064358919935 4.54294373419502e-05 0.000474835520970523 2.06967382421139 -1.45913166666667 "DOWN"
"NUBPL" -1.02185 6.50101666666667 -5.87981263913131 4.54935572098249e-05 0.000475017196806674 2.06823641280369 -1.02185 "DOWN"
"NFYC-AS1" -1.00704833333333 5.85854583333333 -5.87901244603439 4.55553934023349e-05 0.000475322524567938 2.06685211462277 -1.00704833333333 "DOWN"
"ERAP1" -1.59813666666667 7.62141166666667 -5.87863205832429 4.55848193577028e-05 0.000475322524567938 2.06619402947961 -1.59813666666667 "DOWN"
"ICE2" -1.47500666666667 7.86928333333333 -5.87639547807804 4.57582397464324e-05 0.000476482539968285 2.06232425096301 -1.47500666666667 "DOWN"
"C2orf92" -1.090785 5.18245916666667 -5.87003837485751 4.62549448605693e-05 0.000478957168884186 2.05132123029435 -1.090785 "DOWN"
"DST" -1.71300666666667 8.05121 -5.86988536558765 4.62669694887172e-05 0.000478957168884186 2.05105632857827 -1.71300666666667 "DOWN"
"RAD54B" -1.03056 6.43337166666667 -5.86939168201533 4.63057892321446e-05 0.000478957168884186 2.05020160228896 -1.03056 "DOWN"
"INTS10" -1.22664 7.48076333333333 -5.86723372883302 4.64758764385e-05 0.000480365633209257 2.04646508526297 -1.22664 "DOWN"
"BOD1" -1.06142666666667 6.56342666666667 -5.86084758757597 4.69830714533908e-05 0.000483973979832126 2.03540360031784 -1.06142666666667 "DOWN"
"RGPD8" -1.11736833333334 10.0623491666667 -5.86000316767428 4.70505693058863e-05 0.000484020890148071 2.03394054679411 -1.11736833333334 "DOWN"
"ATL2" -1.39600333333334 8.07420666666667 -5.85902294367759 4.71290500109494e-05 0.000484503070803375 2.03224207209801 -1.39600333333334 "DOWN"
"RHOBTB3" -1.29546 6.25415166666667 -5.8578252316043 4.72251299786013e-05 0.000485165410396783 2.03016656432225 -1.29546 "DOWN"
"GTPBP10" -1.28442 7.85485166666667 -5.85731223482167 4.72663451449178e-05 0.00048526358900288 2.02927753400991 -1.28442 "DOWN"
"SNX19" -1.240485 7.5014925 -5.84544662934754 4.8230246640838e-05 0.000492159042761166 2.00870400902388 -1.240485 "DOWN"
"MIR4473" -1.229665 4.37704083333333 -5.84470491797142 4.82911795611165e-05 0.000492159042761166 2.00741731747535 -1.229665 "DOWN"
"MYB" -1.28353333333334 6.20693833333333 -5.84342233924919 4.83967361508839e-05 0.000492907090844351 2.00519216920985 -1.28353333333334 "DOWN"
"MTPAP" -1.66789666666667 7.65104666666667 -5.842249757129 4.84934515815181e-05 0.000493236646212017 2.00315765308159 -1.66789666666667 "DOWN"
"SCIN" -1.12929666666667 6.07444 -5.84012681134465 4.86690693720519e-05 0.000494059295797514 1.99947369732815 -1.12929666666667 "DOWN"
"DMTF1" -1.71409666666667 8.47861 -5.83923833088801 4.87427654257057e-05 0.000494133008230964 1.99793172693962 -1.71409666666667 "DOWN"
"PCDHB13" -2.50441833333334 6.70270583333333 -5.83300264718033 4.92632932509584e-05 0.000498842975202815 1.98710650673504 -2.50441833333334 "DOWN"
"USF3" -1.42625 8.631285 -5.8328934552571 4.92724598419273e-05 0.000498842975202815 1.98691689988903 -1.42625 "DOWN"
"SPDL1" -1.161095 6.86516416666667 -5.83161759343493 4.93797001652448e-05 0.000499269158398993 1.98470130003548 -1.161095 "DOWN"
"DDX19A-DT" -1.09185833333333 4.97083916666667 -5.82935075300896 4.95708392041464e-05 0.000500871340356728 1.98076425404 -1.09185833333333 "DOWN"
"ARHGAP18" -1.42469 6.747755 -5.82403550031009 5.00220655936311e-05 0.000504433040407353 1.97152991582234 -1.42469 "DOWN"
"DSTYK" -1.033775 6.9591575 -5.82318400624128 5.00947502834307e-05 0.000504833880568327 1.97005022474293 -1.033775 "DOWN"
"LSG1" -1.45716666666667 8.25495 -5.82123925567217 5.02611721504196e-05 0.000505182456866643 1.96667033842968 -1.45716666666667 "DOWN"
"RPRD2" -1.83179666666667 8.44535 -5.81836876145795 5.05078738121437e-05 0.000506286480919751 1.96168058830933 -1.83179666666667 "DOWN"
"WDR70" -1.06387666666667 7.42110666666667 -5.81719360993769 5.0609236728922e-05 0.000506286480919751 1.95963750307077 -1.06387666666667 "DOWN"
"METTL8" -1.39784666666667 7.83563666666667 -5.81715078384613 5.06129347243745e-05 0.000506286480919751 1.9595630431997 -1.39784666666667 "DOWN"
"FLVCR1" -1.21612333333334 6.89994666666667 -5.81612824174916 5.07013144710215e-05 0.000506286480919751 1.9577851175555 -1.21612333333334 "DOWN"
"EML4" -2.00492166666667 9.29168916666667 -5.81092488955868 5.11535591608122e-05 0.000509583368171669 1.94873562885062 -2.00492166666667 "DOWN"
"HPGD" -2.44113833333333 7.5886025 -5.81080009368874 5.11644574384264e-05 0.000509583368171669 1.94851854186686 -2.44113833333333 "DOWN"
"RBL2" -1.651675 8.0506725 -5.8085509418504 5.13612908030254e-05 0.000510879860758451 1.94460568773696 -1.651675 "DOWN"
"CCDC113" -1.30552166666667 6.6895475 -5.80563113536354 5.16180003344873e-05 0.000512136444665985 1.93952504245689 -1.30552166666667 "DOWN"
"RPL23AP32" -2.79986333333333 7.099735 -5.80559405894716 5.16212687244876e-05 0.000512136444665985 1.93946051954172 -2.79986333333333 "DOWN"
"SPG11" -1.89103666666667 8.40406166666667 -5.80353559721785 5.18030684989345e-05 0.000512612933474285 1.93587794312262 -1.89103666666667 "DOWN"
"ARHGAP26" -1.109265 7.0233625 -5.80122735907798 5.20077261508492e-05 0.000514306081574333 1.93185995003117 -1.109265 "DOWN"
"ZNF266" -1.47673 7.79753833333333 -5.80018085193334 5.21007925802703e-05 0.000514894228672071 1.93003803101319 -1.47673 "DOWN"
"PPIL6" -1.15041666666667 5.73085833333333 -5.79355839605373 5.26937908923438e-05 0.000518747865637666 1.91850511442302 -1.15041666666667 "DOWN"
"TRAPPC13" -1.47963333333333 6.446 -5.79104007708333 5.29211419583619e-05 0.000520044767798626 1.91411789366401 -1.47963333333333 "DOWN"
"FKTN" -1.85066333333334 6.56454333333333 -5.78840780310467 5.31598794213883e-05 0.000521327339584799 1.90953120569728 -1.85066333333334 "DOWN"
"PRMT9" -1.21832333333333 7.15807 -5.7826676290516 5.3684412851558e-05 0.000524768287252952 1.89952571638641 -1.21832333333333 "DOWN"
"HIP1" -1.40299166666667 7.5365725 -5.7798625309828 5.39427102060757e-05 0.000525975739210387 1.89463458435148 -1.40299166666667 "DOWN"
"RAPGEF4" -1.190885 8.20293416666667 -5.77933143809551 5.39917603702175e-05 0.000526119328006799 1.89370841671445 -1.190885 "DOWN"
"CP" -1.95414333333333 5.48456333333333 -5.77743508579354 5.41672834078431e-05 0.000526824949286434 1.89040106662006 -1.95414333333333 "DOWN"
"SH3BGRL" -1.40587333333334 7.52770333333333 -5.77625742072146 5.42765867636054e-05 0.000527553279589438 1.88834689770212 -1.40587333333334 "DOWN"
"CAPN7" -1.60998 8.26019833333333 -5.7738705061556 5.44988341768831e-05 0.000529042514416254 1.88418287660732 -1.60998 "DOWN"
"GDPD1" -1.18889833333334 6.81715583333333 -5.77272681081381 5.46056620930271e-05 0.00052974404339362 1.88218739613914 -1.18889833333334 "DOWN"
"MIR1290" -1.97628166666667 7.01951416666667 -5.77107525176171 5.47603146850781e-05 0.000530538923830966 1.87930549165423 -1.97628166666667 "DOWN"
"HULC" -1.27210666666667 5.41234333333333 -5.77074350303835 5.4791435048566e-05 0.000530538923830966 1.87872655768358 -1.27210666666667 "DOWN"
"ZNF322" -1.15529916666667 6.06311125 -5.76816072996571 5.50343517096466e-05 0.000531547916197519 1.87421884307046 -1.15529916666667 "DOWN"
"DDX18" -1.33397666666667 8.15869166666667 -5.76699630185706 5.51442379175373e-05 0.000532273853148622 1.87218626323539 -1.33397666666667 "DOWN"
"GXYLT2" -1.884065 6.9277975 -5.76021770589393 5.57885079557113e-05 0.000535662476197492 1.86035007399516 -1.884065 "DOWN"
"NEXN" -1.18781 5.16626 -5.75962964797509 5.58447701568106e-05 0.000535662476197492 1.85932295810962 -1.18781 "DOWN"
"PRPF4B" -1.63586833333333 8.23424583333333 -5.75890411686983 5.59142669432779e-05 0.000535899449530814 1.85805566214782 -1.63586833333333 "DOWN"
"G3BP2" -1.00302333333334 6.91190833333333 -5.75864196849613 5.59393997422562e-05 0.000535899449530814 1.85759774571699 -1.00302333333334 "DOWN"
"TSC1" -1.09910333333334 8.901325 -5.75130244512747 5.6647881488027e-05 0.000539657078896051 1.84477331645628 -1.09910333333334 "DOWN"
"MATR3" -1.204075 7.9457825 -5.75094899970151 5.66822357158681e-05 0.000539657078896051 1.84415554877075 -1.204075 "DOWN"
"ETV5" -1.01077 6.59539 -5.75093384350904 5.66837093569052e-05 0.000539657078896051 1.84412905771382 -1.01077 "DOWN"
"CHD9" -2.09190666666667 9.03606333333333 -5.75022160568543 5.67530057120982e-05 0.000539700413574199 1.84288412252508 -2.09190666666667 "DOWN"
"TBCEL" -1.26641666666667 7.06867666666667 -5.74963820466664 5.6809833131951e-05 0.000539700413574199 1.84186433142205 -1.26641666666667 "DOWN"
"CPM" -1.94195833333333 7.95022916666667 -5.74944053087845 5.68291014815212e-05 0.000539700413574199 1.8415187848581 -1.94195833333333 "DOWN"
"DBF4" -1.03258 6.03998166666667 -5.74749658715163 5.70189533304513e-05 0.000540498773437945 1.83812035682058 -1.03258 "DOWN"
"TMEM106B" -1.39019 7.949655 -5.74574401555483 5.71906844882002e-05 0.000541791601875855 1.83505603886106 -1.39019 "DOWN"
"NKAPP1" -1.87621833333333 5.35050916666667 -5.74483220793269 5.72802448961693e-05 0.00054230487570629 1.83346160262942 -1.87621833333333 "DOWN"
"TRIT1" -1.28726833333334 7.59973416666667 -5.7416790842121 5.75910876575238e-05 0.000543549790497861 1.82794699113577 -1.28726833333334 "DOWN"
"PPT1" -1.87275833333334 8.31414916666667 -5.74166053954806 5.75929210524481e-05 0.000543549790497861 1.82791455362925 -1.87275833333334 "DOWN"
"DPP4" -2.17635666666667 7.03208833333333 -5.74138807421264 5.76198650422295e-05 0.000543549790497861 1.82743796381497 -2.17635666666667 "DOWN"
"MAP4K5" -1.49006666666667 9.38757 -5.74134116912959 5.76245047989968e-05 0.000543549790497861 1.82735591753322 -1.49006666666667 "DOWN"
"DDX58" -1.16316333333334 8.13305 -5.73696339145346 5.80592726448849e-05 0.000546306035052668 1.81969697501592 -1.16316333333334 "DOWN"
"CEP63" -1.128945 6.97575583333333 -5.73640483823716 5.81149905047473e-05 0.000546494830955072 1.81871959253493 -1.128945 "DOWN"
"KITLG" -1.77033833333333 6.7009775 -5.73321248975303 5.84345159642732e-05 0.000548490055542179 1.81313264284183 -1.77033833333333 "DOWN"
"PCDHB14" -2.39085333333334 7.66271166666667 -5.7264915108529 5.91132535312399e-05 0.000552829743823578 1.80136560104597 -2.39085333333334 "DOWN"
"DCP1A" -1.11426 7.97792833333333 -5.72366500635859 5.94011572268678e-05 0.000555183498764286 1.79641510944071 -1.11426 "DOWN"
"RBBP4" -1.30814833333334 8.83926916666667 -5.72290691153502 5.94786250896761e-05 0.000555240558638828 1.7950871534775 -1.30814833333334 "DOWN"
"ZBTB33" -1.41810833333334 7.69291416666667 -5.71303768044158 6.04968453156345e-05 0.000563021035214357 1.77779195124857 -1.41810833333334 "DOWN"
"RBM26" -1.86338333333334 7.50239166666667 -5.71243515957003 6.05595961880824e-05 0.000563263040273621 1.77673563539161 -1.86338333333334 "DOWN"
"CDCA7L" -1.24677833333334 6.84757416666667 -5.71015733359432 6.07974418304622e-05 0.000564965603983596 1.77274178721995 -1.24677833333334 "DOWN"
"SRSF11" -2.35872333333334 9.67492166666667 -5.70881665485338 6.09378895756994e-05 0.000565751648344228 1.7703907599967 -2.35872333333334 "DOWN"
"HERC2" -1.00043166666667 7.60642416666667 -5.69730430373122 6.21579794069138e-05 0.000574989443783449 1.75019237051105 -1.00043166666667 "DOWN"
"CLIC6" -1.679155 5.64448583333333 -5.69467351437689 6.24403656027396e-05 0.000576438198927803 1.74557408924089 -1.679155 "DOWN"
"TYR" -1.73449833333334 6.58282916666667 -5.6940951332357 6.25026283023231e-05 0.000576438198927803 1.74455862835462 -1.73449833333334 "DOWN"
"CYSLTR1" -1.40150833333333 5.51992916666667 -5.68958722663681 6.2990136863459e-05 0.000579539506508463 1.73664253771535 -1.40150833333333 "DOWN"
"NAAA" -1.22602166666667 7.9878575 -5.6880858344275 6.31533874279307e-05 0.000580344797659066 1.73400540199293 -1.22602166666667 "DOWN"
"DYRK1A" -1.42376833333333 8.9790225 -5.6864193467807 6.33351079476828e-05 0.000581468530488606 1.73107791873946 -1.42376833333333 "DOWN"
"ZNF596" -1.14792 6.22045333333333 -5.68626887730021 6.33515426615326e-05 0.000581468530488606 1.73081357337079 -1.14792 "DOWN"
"BCAS3" -1.354785 8.97256083333333 -5.68509026409521 6.34804287302714e-05 0.000582254216477542 1.72874287313524 -1.354785 "DOWN"
"LINC00115" -1.67372166666667 4.02697916666667 -5.6843889511293 6.35572503165338e-05 0.000582254216477542 1.72751064867383 -1.67372166666667 "DOWN"
"ZNF763" -1.58734 5.39531166666667 -5.68409855088275 6.35890891429674e-05 0.000582254216477542 1.72700038831336 -1.58734 "DOWN"
"ZNF527" -1.023615 6.16519083333333 -5.67881617204338 6.41711599001944e-05 0.000585834150655259 1.71771672694581 -1.023615 "DOWN"
"TBCCD1" -1.148555 6.46893583333333 -5.67662104323793 6.44146810057435e-05 0.000586393491801941 1.71385770704777 -1.148555 "DOWN"
"STMN2" -1.30591333333333 6.386595 -5.6739613701892 6.47110336987447e-05 0.000588659183699916 1.70918113275027 -1.30591333333333 "DOWN"
"ACSS3" -1.43705666666667 6.09183 -5.67303251657341 6.48148666103778e-05 0.000589254018626258 1.70754767510494 -1.43705666666667 "DOWN"
"GK5" -1.39422 7.50633666666667 -5.670019449213 6.51528874163482e-05 0.000591392087293132 1.70224815624484 -1.39422 "DOWN"
"MCPH1" -1.32381 7.16374666666667 -5.66995193186094 6.51604829455159e-05 0.000591392087293132 1.70212938936488 -1.32381 "DOWN"
"ZNF850" -1.157565 7.3887125 -5.6699047581933 6.51657904121934e-05 0.000591392087293132 1.70204640781589 -1.157565 "DOWN"
"DCAF1" -1.26714333333334 7.970405 -5.66932328979373 6.52312480641616e-05 0.000591635840430455 1.70102354193675 -1.26714333333334 "DOWN"
"NSMAF" -1.46542833333334 7.93303916666667 -5.66521976158528 6.56951552524074e-05 0.00059513908966247 1.69380366881642 -1.46542833333334 "DOWN"
"THOC1" -1.77352166666667 7.63986083333333 -5.65773503571775 6.65502228757857e-05 0.00060075489766787 1.68062884842171 -1.77352166666667 "DOWN"
"DSEL" -1.18687333333333 6.597765 -5.65617157063999 6.67303015346485e-05 0.000601318084610871 1.67787582180203 -1.18687333333333 "DOWN"
"SYT17" -1.01677 6.67221166666667 -5.65579616799885 6.677361597376e-05 0.000601354868182017 1.67721474425568 -1.01677 "DOWN"
"ANXA4" -1.438465 9.19321583333333 -5.650304007373 6.74106830130434e-05 0.000606379665037517 1.66754093085823 -1.438465 "DOWN"
"OGN" -1.91770166666667 6.2367175 -5.64936789614837 6.75199007149472e-05 0.000607005887483115 1.66589166463071 -1.91770166666667 "DOWN"
"PNPT1" -1.22249333333334 7.11891666666667 -5.64774288102806 6.77099339006465e-05 0.000608001093631581 1.66302838303585 -1.22249333333334 "DOWN"
"THOC5" -1.16621333333334 7.32883166666667 -5.64680494232749 6.78198733487808e-05 0.000608631743963766 1.66137556716562 -1.16621333333334 "DOWN"
"CLU" -2.112725 7.17149083333333 -5.64185311614988 6.84034001290577e-05 0.000612076659181668 1.6526475615734 -2.112725 "DOWN"
"CREBL2" -1.303395 8.3926725 -5.63844174349069 6.88084528790697e-05 0.000614266724362481 1.64663277617812 -1.303395 "DOWN"
"NKTR" -2.49068666666667 8.20315333333333 -5.63443931813535 6.92868861005228e-05 0.000616826778904367 1.63957383735229 -2.49068666666667 "DOWN"
"FBLN2" -1.38119 7.86396333333333 -5.63266068054003 6.95006127300914e-05 0.000617973392476626 1.63643621104901 -1.38119 "DOWN"
"KIF22" -1.00928833333333 8.0344225 -5.63261691849191 6.95058799993283e-05 0.000617973392476626 1.63635900663418 -1.00928833333333 "DOWN"
"CPQ" -1.11699166666667 6.45966416666667 -5.63113994199058 6.96838963402245e-05 0.000619196964117659 1.6337531907057 -1.11699166666667 "DOWN"
"ZNF608" -1.27572666666667 6.468765 -5.62742918711594 7.01332521968218e-05 0.000622828788918242 1.62720502146593 -1.27572666666667 "DOWN"
"DENND5B" -1.01830833333334 6.45543916666667 -5.62490974806258 7.04400719657132e-05 0.000624112414138301 1.6227580280106 -1.01830833333334 "DOWN"
"BBX" -1.21319 7.607185 -5.6243294216977 7.05109434421593e-05 0.000624112414138301 1.62173358652917 -1.21319 "DOWN"
"YY1AP1" -1.14839333333333 7.2817 -5.62144847094594 7.08638811201135e-05 0.000626413823419319 1.61664720447452 -1.14839333333333 "DOWN"
"NAT10" -1.32469833333333 8.19072583333333 -5.61924097249451 7.1135566168503e-05 0.000628335460956013 1.6127490485109 -1.32469833333333 "DOWN"
"GATAD2B" -1.42537 9.51268166666667 -5.61901649682517 7.11632541896945e-05 0.000628335460956013 1.61235261623629 -1.42537 "DOWN"
"THEM4" -1.666375 6.4759225 -5.61791214148568 7.1299635489294e-05 0.000629177209429993 1.61040218375197 -1.666375 "DOWN"
"BCS1L" -1.15653666666667 7.01052666666667 -5.61587675109377 7.15517108356042e-05 0.00063103833353748 1.60680698735623 -1.15653666666667 "DOWN"
"TMEM260" -1.57216 6.78948666666667 -5.61061290333662 7.22079505662596e-05 0.000633866535279361 1.59750660220756 -1.57216 "DOWN"
"CMSS1" -1.10382 6.80913166666667 -5.61040022635859 7.22345967857218e-05 0.000633866535279361 1.59713075604912 -1.10382 "DOWN"
"FRG1JP" -1.27794583333334 7.15232291666667 -5.60861437973644 7.24587510215491e-05 0.000634984457839414 1.59397453539269 -1.27794583333334 "DOWN"
"GSR" -1.40328166666667 7.8640725 -5.60818300031262 7.25130055200169e-05 0.000634984457839414 1.5932120704853 -1.40328166666667 "DOWN"
"C11orf54" -1.25494333333334 7.29477666666667 -5.60793291358207 7.25444783300685e-05 0.000634984457839414 1.59277002951387 -1.25494333333334 "DOWN"
"MAPKAPK5" -1.290495 8.67780083333333 -5.60765776814534 7.257912122486e-05 0.000634984457839414 1.59228368613445 -1.290495 "DOWN"
"MIR604" -1.93036 8.09599 -5.60679993387453 7.26872401703185e-05 0.000635567608289014 1.59076732338878 -1.93036 "DOWN"
"CCDC122" -1.19838166666667 6.2728975 -5.60455265422341 7.29712802413003e-05 0.000636918212532075 1.58679441136296 -1.19838166666667 "DOWN"
"DLEU2L" -2.21006666666667 5.08984666666667 -5.60426348333068 7.30079135842155e-05 0.000636918212532075 1.58628314294598 -2.21006666666667 "DOWN"
"RFTN2" -1.37474 6.38864833333333 -5.60245173031789 7.32378720237181e-05 0.000637835285442926 1.58307961420002 -1.37474 "DOWN"
"EEF1AKMT2" -1.27224166666667 7.45054416666667 -5.60110579867642 7.34091960024961e-05 0.000638964313643532 1.58069945725859 -1.27224166666667 "DOWN"
"ATF1" -1.13751166666667 8.91037416666667 -5.59527698570815 7.41559994888452e-05 0.000643272869363339 1.57038888020422 -1.13751166666667 "DOWN"
"LOC100128288" -1.39904 6.48007666666667 -5.59062440602634 7.47578012859249e-05 0.000645840030975722 1.56215561294838 -1.39904 "DOWN"
"TIA1" -2.071775 7.30538583333333 -5.58840142593196 7.50471402865211e-05 0.000646975571603934 1.55822075535338 -2.071775 "DOWN"
"ADNP" -1.42583166666667 8.72260416666667 -5.58655307460196 7.52886099088981e-05 0.000648407787908327 1.55494850849892 -1.42583166666667 "DOWN"
"HEATR1" -1.46422 8.282605 -5.58648226047474 7.52978772492708e-05 0.000648407787908327 1.55482313275346 -1.46422 "DOWN"
"HEXA" -1.02949833333333 7.5081525 -5.58537196824614 7.54433356332851e-05 0.000648607970397798 1.55285728144987 -1.02949833333333 "DOWN"
"BCLAF1" -1.34569333333334 8.46629166666667 -5.58190651429069 7.58992344456143e-05 0.000651390518243212 1.54672036850363 -1.34569333333334 "DOWN"
"LINC01139" -2.101715 6.41896416666667 -5.58156175939636 7.59447460628997e-05 0.000651416378092964 1.54610975849442 -2.101715 "DOWN"
"NEMP2" -1.38027 7.17601833333333 -5.57984578641802 7.61716991482316e-05 0.000651625347880116 1.54307028517479 -1.38027 "DOWN"
"CEP95" -1.613425 8.3282225 -5.57236571334534 7.71693220300414e-05 0.00065761472788992 1.52981627800205 -1.613425 "DOWN"
"AASDH" -1.042105 7.42638083333333 -5.57007686150612 7.74773103385436e-05 0.000659030084833072 1.52575911988626 -1.042105 "DOWN"
"POMK" -1.36223333333334 7.826495 -5.56828682572436 7.77190733530053e-05 0.000659622345711443 1.52258565332733 -1.36223333333334 "DOWN"
"MBOAT1" -1.33909833333334 7.4139375 -5.56726943326167 7.7856834258469e-05 0.000660060594863835 1.52078177396477 -1.33909833333334 "DOWN"
"DPY19L4" -1.32891833333333 7.88279416666667 -5.56371558967271 7.83400523991256e-05 0.000663057053105354 1.51447955641995 -1.32891833333333 "DOWN"
"DNM3OS" -1.11724666666667 6.96683666666667 -5.56040984165218 7.87923520733411e-05 0.000666149571197007 1.50861575886149 -1.11724666666667 "DOWN"
"MIR548O2" -1.19891833333334 5.48973 -5.55724673292833 7.92276919388853e-05 0.000668723602444512 1.50300358771482 -1.19891833333334 "DOWN"
"MIRLET7G" -1.425125 6.82346083333333 -5.55474816968967 7.95733475295667e-05 0.000670056262559168 1.49856953127668 -1.425125 "DOWN"
"PCM1" -1.77994166666667 8.80794916666667 -5.55452604542594 7.96041528001203e-05 0.000670056262559168 1.49817529910295 -1.77994166666667 "DOWN"
"ASPA" -1.94092 5.58114 -5.55348535383186 7.97486470887114e-05 0.00067090409581546 1.49632816221563 -1.94092 "DOWN"
"BMP4" -1.02550333333334 6.87773833333333 -5.55134144505088 8.00471819251278e-05 0.000673046190097838 1.49252244766347 -1.02550333333334 "DOWN"
"SP1" -1.13933166666667 9.16662083333333 -5.54982793744101 8.02586380470876e-05 0.000674454168851842 1.48983540093227 -1.13933166666667 "DOWN"
"C5orf22" -1.27645333333333 8.06846166666667 -5.54809982857461 8.05007908613965e-05 0.000675195625053351 1.48676697608744 -1.27645333333333 "DOWN"
"VPS45" -1.52893333333334 8.52508333333333 -5.54794111458845 8.05230690629909e-05 0.000675195625053351 1.4864851437077 -1.52893333333334 "DOWN"
"TP53INP1" -1.472775 8.1389125 -5.54114352640332 8.14833006374588e-05 0.000681971512335798 1.47441129144556 -1.472775 "DOWN"
"CMTM4" -1.045755 7.5718725 -5.54113846651408 8.1484019841975e-05 0.000681971512335798 1.4744023017554 -1.045755 "DOWN"
"VIPAS39" -1.08873 7.71803833333333 -5.53911385959159 8.17723274032526e-05 0.000682311504865028 1.4708049903119 -1.08873 "DOWN"
"ARL5A" -1.45839833333334 8.9859975 -5.5329377708427 8.26584191351349e-05 0.000687845634795211 1.45982791700216 -1.45839833333334 "DOWN"
"HECTD4" -1.2532675 8.79801625 -5.53024507309765 8.30478803137575e-05 0.000689950086422372 1.45504043346717 -1.2532675 "DOWN"
"PCDHB15" -1.38591333333333 5.57354333333333 -5.52149132724046 8.4327293792879e-05 0.000699441969295049 1.4394699296115 -1.38591333333333 "DOWN"
"PLXNC1" -1.13896166666667 7.0498575 -5.51809075192786 8.48298491345839e-05 0.000702849690559406 1.43341844911225 -1.13896166666667 "DOWN"
"APEX1" -2.01431166666667 8.7486975 -5.51459511870878 8.53497161965552e-05 0.000704870932037068 1.42719618073451 -2.01431166666667 "DOWN"
"HEXIM1" -1.36617833333333 7.03578416666667 -5.51335719575497 8.55346162382679e-05 0.000705637566038843 1.4249922677033 -1.36617833333333 "DOWN"
"MIR3916" -1.35203833333334 8.55814583333333 -5.51168060802356 8.57857042540107e-05 0.000707328281229412 1.42200705626128 -1.35203833333334 "DOWN"
"PDGFRL" -1.51018 6.79929833333333 -5.50188536487691 8.72681299617401e-05 0.000716792886348971 1.40455877273712 -1.51018 "DOWN"
"EVI2B" -1.39828166666667 6.0414675 -5.50101192192618 8.74016115567008e-05 0.00071717981902629 1.40300227920383 -1.39828166666667 "DOWN"
"IFT74" -2.10044 7.19325166666667 -5.49513365411374 8.83055093745879e-05 0.000723434980060761 1.39252441053369 -2.10044 "DOWN"
"PSD3" -1.16483166666667 7.05161083333333 -5.49421510121267 8.84476347332709e-05 0.000724212257046782 1.39088669212497 -1.16483166666667 "DOWN"
"RNF148" -1.372005 5.37996583333333 -5.49376804424203 8.85168931721278e-05 0.000724327808252887 1.39008957834942 -1.372005 "DOWN"
"TMEM209" -1.52448 7.556725 -5.49351411488968 8.85562573503334e-05 0.000724327808252887 1.38963680397585 -1.52448 "DOWN"
"SOX6" -1.41124666666667 6.154715 -5.49211049156449 8.87741775396865e-05 0.000725135662369507 1.38713388567044 -1.41124666666667 "DOWN"
"RSF1" -1.165995 7.20416083333333 -5.49166385045972 8.88436384639387e-05 0.000725135662369507 1.38633738690932 -1.165995 "DOWN"
"GBP4" -1.64987 6.45288666666667 -5.48393634571168 9.00544399632654e-05 0.000731202724835754 1.37255261625087 -1.64987 "DOWN"
"ST7-OT4" -1.376935 6.86413583333333 -5.48296566578113 9.02077474337429e-05 0.000731202724835754 1.37082049362661 -1.376935 "DOWN"
"HERC2P2" -1.35202166666667 8.1909525 -5.4818079612346 9.03909498364193e-05 0.000732300464636699 1.36875447076441 -1.35202166666667 "DOWN"
"ATG2B" -2.20737 8.64734 -5.47770042154408 9.10440948616068e-05 0.000734506584423596 1.36142276203217 -2.20737 "DOWN"
"MIR606" -1.090105 6.2354775 -5.4742790580047 9.15918934251535e-05 0.000738516855560628 1.35531410672917 -1.090105 "DOWN"
"LINC00312" -1.1330925 4.77349541666667 -5.47054015031068 9.21944735596338e-05 0.000740547259879679 1.34863669766683 -1.1330925 "DOWN"
"ZNF236" -1.20243166666667 7.71747416666667 -5.46784988326199 9.26306106967775e-05 0.000742595188682116 1.34383092234212 -1.20243166666667 "DOWN"
"PAIP2B" -1.719805 7.60751583333333 -5.46674216768593 9.28108157492965e-05 0.000743262373983917 1.34185186569068 -1.719805 "DOWN"
"MIR421" -2.32486833333334 8.13056583333333 -5.46542127522475 9.30261795766028e-05 0.000744209436612823 1.33949172991955 -2.32486833333334 "DOWN"
"KCTD12" -1.79797666666667 7.886925 -5.46371729613978 9.33047747693444e-05 0.000746048819856291 1.33644675973031 -1.79797666666667 "DOWN"
"LDLRAD3" -1.17937666666667 8.384615 -5.46154617422571 9.36610095082866e-05 0.000748222996028544 1.33256645282672 -1.17937666666667 "DOWN"
"AMOT" -1.01729166666667 6.15816583333333 -5.46146523771849 9.36743168957969e-05 0.000748222996028544 1.332421787993 -1.01729166666667 "DOWN"
"GATM" -2.10034333333334 7.150195 -5.45998025901716 9.39188243862098e-05 0.000749785281349908 1.32976740116375 -2.10034333333334 "DOWN"
"DCLRE1C" -1.29372333333334 6.64746166666667 -5.4587203291777 9.41267994257423e-05 0.00075105444122737 1.32751505573344 -1.29372333333334 "DOWN"
"FBXO9" -1.14960333333334 7.53729333333333 -5.45827768255103 9.41999806881859e-05 0.000751059531169367 1.32672369685439 -1.14960333333334 "DOWN"
"UNC50" -1.06122833333334 7.1776425 -5.45757265883962 9.43166625928384e-05 0.000751059531169367 1.32546320889075 -1.06122833333334 "DOWN"
"ETAA1" -1.245595 6.50084083333333 -5.45753177168084 9.43234340749629e-05 0.000751059531169367 1.32539010608631 -1.245595 "DOWN"
"ASF1A" -1.24615833333333 8.31577083333333 -5.45368009434713 9.4963607911818e-05 0.000753807447991893 1.3185026274994 -1.24615833333333 "DOWN"
"QRSL1" -1.14983833333334 7.54752416666667 -5.44746443766946 9.60062782013971e-05 0.000760115822454037 1.30738375227006 -1.14983833333334 "DOWN"
"SMAD5" -1.502975 7.95156916666667 -5.44214484428317 9.69081289715074e-05 0.000764730312224418 1.29786369945205 -1.502975 "DOWN"
"FLG2" -5.20609166666667 9.83325416666667 -5.43975228836235 9.73166282498653e-05 0.000766925078567576 1.2935807006103 -5.20609166666667 "DOWN"
"SPATA6L" -1.11364666666667 6.50019166666667 -5.436499902091 9.78748187522554e-05 0.000770136270041329 1.28775726401069 -1.11364666666667 "DOWN"
"TPP2" -1.51562666666667 8.431145 -5.43601932066056 9.79575815849287e-05 0.000770136270041329 1.28689665753084 -1.51562666666667 "DOWN"
"TMEM138" -1.00509833333334 6.98745583333333 -5.43544051647248 9.80573567707978e-05 0.00077038604027821 1.28586011667549 -1.00509833333334 "DOWN"
"AKAP9" -1.92021166666667 8.3037725 -5.43377779316263 9.83445704067924e-05 0.000772246708604157 1.28288221064072 -1.92021166666667 "DOWN"
"RBM45" -1.527205 6.89605083333333 -5.43219958906826 9.86179971476301e-05 0.000773995699554172 1.28005533594007 -1.527205 "DOWN"
"BICC1" -1.35020666666667 6.88931 -5.43162211256941 9.87182442787468e-05 0.000773995699554172 1.27902087870057 -1.35020666666667 "DOWN"
"ARMC10" -1.48822166666667 7.6061925 -5.43075571798605 9.88688458227152e-05 0.000774775904279437 1.27746878733066 -1.48822166666667 "DOWN"
"PRLR" -1.21508 6.18903333333333 -5.42799143160541 9.93509553892125e-05 0.000776689629514408 1.27251607358427 -1.21508 "DOWN"
"GOLGA1" -1.19823 7.45822166666667 -5.42761336458776 9.94170833185849e-05 0.000776689629514408 1.27183861972913 -1.19823 "DOWN"
"SMC5" -2.23201666666667 7.97511333333333 -5.42450249777405 9.99629549193552e-05 0.000779761920103754 1.26626357125777 -2.23201666666667 "DOWN"
"OLFML1" -1.37759166666667 6.52472416666667 -5.42359950424285 0.00010012199082809 0.00078060522655797 1.26464505667195 -1.37759166666667 "DOWN"
"ZNF711" -1.17472 5.42668833333333 -5.41817396170573 0.000101083120243776 0.000785302618903494 1.2549180958835 -1.17472 "DOWN"
"RUFY2" -1.16541333333333 8.23193333333333 -5.4157559386401 0.000101514569288867 0.000787855857245441 1.25058178138992 -1.16541333333333 "DOWN"
"FRMD4B" -1.4615 7.26087166666667 -5.40915892530742 0.000102701483932256 0.000796664142567619 1.23874720436118 -1.4615 "DOWN"
"CD34" -2.57711166666667 9.04908583333333 -5.40741949135396 0.000103016845020592 0.000798302426934089 1.23562581946184 -2.57711166666667 "DOWN"
"VGLL3" -1.51541833333334 7.5939775 -5.40607132696661 0.000103261963889369 0.000799218196465257 1.23320628492467 -1.51541833333334 "DOWN"
"RPIA" -1.05650666666667 6.636765 -5.4035302935912 0.000103725623074471 0.000801768204985116 1.22864526694235 -1.05650666666667 "DOWN"
"ZNF107" -1.31974666666667 7.44285333333333 -5.40288426392486 0.000103843849465402 0.000802277482160118 1.22748554192887 -1.31974666666667 "DOWN"
"IFIT1" -1.27474833333334 5.50955416666667 -5.40180442406955 0.000104041779295108 0.000802997176754995 1.22554693570162 -1.27474833333334 "DOWN"
"KIAA1586" -1.38909833333334 7.41309583333333 -5.3982045221416 0.000104704474990294 0.000807028691832502 1.21908301580875 -1.38909833333334 "DOWN"
"TMEM254" -1.514345 7.6673475 -5.39778727856488 0.000104781568622298 0.000807081348664612 1.21833370957422 -1.514345 "DOWN"
"PLPBP" -1.26519333333333 8.10126833333333 -5.3945579867637 0.000105380248934255 0.000809273898913394 1.21253361074911 -1.26519333333333 "DOWN"
"DPT" -2.31840333333334 8.05811166666667 -5.39454316426261 0.000105383005103806 0.000809273898913394 1.21250698501769 -2.31840333333334 "DOWN"
"ZNF436" -1.72889 7.84354666666667 -5.39070515653338 0.000106099201723075 0.000814365830751774 1.20561177390248 -1.72889 "DOWN"
"SAMHD1" -1.81860833333334 6.99245583333333 -5.38894852941179 0.000106428692564627 0.000816265415752417 1.20245523746483 -1.81860833333334 "DOWN"
"WFDC21P" -1.561185 5.99030083333333 -5.3880828055212 0.000106591469253748 0.000816335600844489 1.20089944180888 -1.561185 "DOWN"
"RPL19P12" -1.01656833333333 5.50654583333333 -5.38630295971635 0.000106926939431098 0.000817054056599522 1.19770056278434 -1.01656833333333 "DOWN"
"GCC2" -1.395915 7.3033475 -5.38300352399148 0.000107551744220781 0.00081974545979022 1.19176944904046 -1.395915 "DOWN"
"CCDC112" -1.47863 5.17205166666667 -5.38162017902709 0.000107814836971099 0.00082095669204819 1.18928229982844 -1.47863 "DOWN"
"STX17-DT" -1.57144 6.44569 -5.3803181296798 0.00010806308212497 0.000822030234645925 1.18694108295114 -1.57144 "DOWN"
"ANAPC5" -1.44738166666667 8.66751916666667 -5.3776442526814 0.000108574748463669 0.00082551277006504 1.18213247855871 -1.44738166666667 "DOWN"
"GSDMB" -1.09605333333333 6.96869333333333 -5.37403934215886 0.000109268580570267 0.000827571515301042 1.17564804262597 -1.09605333333333 "DOWN"
"SIN3A" -1.41525666666667 9.03909833333333 -5.37245071624405 0.000109575808601963 0.000829011843164311 1.17278991188764 -1.41525666666667 "DOWN"
"ACER1" -2.01465166666667 10.0277908333333 -5.35563516387188 0.000112883628415458 0.000847589431863253 1.14251629951185 -2.01465166666667 "DOWN"
"ZFP90" -1.68667166666667 7.27627083333333 -5.35547277002796 0.000112916076452555 0.000847589431863253 1.14222375485775 -1.68667166666667 "DOWN"
"MGST2" -1.361255 8.1308375 -5.35343542234259 0.000113323988385508 0.000849819028362557 1.13855327691691 -1.361255 "DOWN"
"EXD2" -1.13888166666667 6.40090416666667 -5.35151681696386 0.000113709531938463 0.000851567963119804 1.13509622580664 -1.13888166666667 "DOWN"
"CFAP97" -1.35593833333334 8.72021416666667 -5.35147384990024 0.000113718181816913 0.000851567963119804 1.13501879979584 -1.35593833333334 "DOWN"
"SPG7" -1.00506666666667 7.83713333333333 -5.34472404579652 0.000115085574843101 0.000859664566859185 1.12285274183686 -1.00506666666667 "DOWN"
"AKAP1" -1.13373666666667 7.84695 -5.34392384839373 0.000115248814581794 0.000859834372596891 1.12141004443841 -1.13373666666667 "DOWN"
"ZNF14" -1.32015 5.31753833333333 -5.34320323626382 0.000115396025706438 0.000859834372596891 1.12011076156593 -1.32015 "DOWN"
"CCDC138" -1.28055166666667 5.6083125 -5.34311766962786 0.000115413518816478 0.000859834372596891 1.11995647811587 -1.28055166666667 "DOWN"
"PHAF1" -1.47984 9.71738 -5.34280447139042 0.000115477572177498 0.000859834372596891 1.11939174859141 -1.47984 "DOWN"
"CLCC1" -1.566225 7.70387083333333 -5.33670476591867 0.000116732468550626 0.000863966816969575 1.1083907700713 -1.566225 "DOWN"
"FAM86B2-DT" -1.0953175 7.38063708333333 -5.32930483549456 0.000118273984536041 0.000872007520427335 1.09503825749227 -1.0953175 "DOWN"
"TM2D1" -1.24665666666667 6.68318833333333 -5.31272323629238 0.00012180578225153 0.000892301733065915 1.06509224537309 -1.24665666666667 "DOWN"
"ARL1" -1.02418333333334 7.64979833333333 -5.31255781015869 0.000121841566238711 0.000892301733065915 1.06479330848158 -1.02418333333334 "DOWN"
"CCAR1" -1.67249666666667 9.330335 -5.31134878710275 0.000122103427963554 0.000893792427805808 1.06260840873725 -1.67249666666667 "DOWN"
"TMEM245" -1.516865 8.06935083333333 -5.30435956545266 0.000123628768364285 0.000902349173274869 1.04997402367358 -1.516865 "DOWN"
"CCDC88A" -1.260345 6.9344775 -5.30406557318014 0.000123693363663872 0.000902349173274869 1.04944243569569 -1.260345 "DOWN"
"CTTNBP2" -1.23490666666667 6.24698 -5.30375972911875 0.00012376060036716 0.000902349173274869 1.04888940572839 -1.23490666666667 "DOWN"
"FNDC3A" -1.70571 7.53323833333333 -5.30357053257456 0.000123802212382375 0.000902349173274869 1.04854729274883 -1.70571 "DOWN"
"NBN" -1.57885333333334 7.46268666666667 -5.30003658555239 0.000124582158504936 0.000907602341047368 1.04215620810988 -1.57885333333334 "DOWN"
"METTL14" -1.44740333333334 8.09593333333333 -5.29767557826317 0.000125106089385297 0.000910553721793845 1.0378854602701 -1.44740333333334 "DOWN"
"GABPB1-AS1" -1.78417833333333 6.61627083333333 -5.29566898320825 0.000125553178847589 0.000912940761563495 1.03425522724497 -1.78417833333333 "DOWN"
"TACR1" -1.38194166666667 6.9452675 -5.29527085397433 0.000125642083935704 0.000913154036304632 1.03353488921005 -1.38194166666667 "DOWN"
"ANKRD10" -1.72607166666667 7.87192416666667 -5.29446020080218 0.00012582331153246 0.00091317221551588 1.03206810503359 -1.72607166666667 "DOWN"
"SLURP1" -1.74021833333334 11.5382408333333 -5.2883669999432 0.000127194246960212 0.000919638404436855 1.02104042336922 -1.74021833333334 "DOWN"
"ANXA6" -1.12109 8.798285 -5.28617731555501 0.000127690710050352 0.000922792646700515 1.01707628121399 -1.12109 "DOWN"
"RNF213" -1.10021 8.13777666666667 -5.28324399001617 0.000128358945874943 0.000925875728174645 1.01176489784426 -1.10021 "DOWN"
"LDB2" -1.02930166666667 7.07067416666667 -5.28056019290666 0.000128973531409678 0.000929156661533542 1.00690435947376 -1.02930166666667 "DOWN"
"SENP6" -2.01736833333333 8.22291916666667 -5.28019989804335 0.000129056271686124 0.000929156661533542 1.00625177001591 -2.01736833333333 "DOWN"
"ARL17A" -1.30501541666667 7.700186875 -5.27747425141516 0.000129684001285439 0.000932799799016056 1.00131435712139 -1.30501541666667 "DOWN"
"NIPSNAP2" -1.28771 6.98329666666667 -5.27703421048747 0.000129785642915263 0.000932910205533969 1.00051714828819 -1.28771 "DOWN"
"ISCU" -1.03470666666667 6.783015 -5.27515177632172 0.000130221390250304 0.000934472598200682 0.997106516330202 -1.03470666666667 "DOWN"
"NF1" -1.65689 8.47631666666667 -5.27112444103605 0.000131158771080447 0.000939879216045392 0.989808169891269 -1.65689 "DOWN"
"ZNF140" -1.08961166666667 6.29673416666667 -5.2679098533722 0.000131912028427426 0.000943953114722494 0.983981181640162 -1.08961166666667 "DOWN"
"COX10-DT" -1.18319833333333 7.9755225 -5.26677997522347 0.000132177856781141 0.000944907326122924 0.981932767703459 -1.18319833333333 "DOWN"
"C7orf31" -1.05206833333334 6.9244925 -5.26655730131846 0.000132230311490975 0.000944907326122924 0.981529051329983 -1.05206833333334 "DOWN"
"ALS2" -1.00007166666667 6.95386416666667 -5.2637264908393 0.000132899052847884 0.000948801435515771 0.976396124705958 -1.00007166666667 "DOWN"
"MRPS30" -1.00627333333333 7.60560333333333 -5.26175966114072 0.000133365765299524 0.000951605284429626 0.972829189841766 -1.00627333333333 "DOWN"
"GLI3" -1.30159833333334 8.27227583333333 -5.25922942130496 0.000133968684353715 0.000954659225371339 0.968239751119819 -1.30159833333334 "DOWN"
"RHOT1" -1.61463833333334 9.08251583333333 -5.2535638466786 0.000135329034053226 0.000960567516543541 0.957960337837256 -1.61463833333334 "DOWN"
"CDIN1" -1.25886 9.09993333333333 -5.25067249420032 0.000136028812232403 0.000963654262857573 0.952712779163545 -1.25886 "DOWN"
"LOC440300" -1.50904166666667 4.8201425 -5.24825217824207 0.000136617487752374 0.00096545544134089 0.948319284337269 -1.50904166666667 "DOWN"
"DCAF17" -1.3437 7.334895 -5.24579382440336 0.000137218133662328 0.000967025081736171 0.943855969592681 -1.3437 "DOWN"
"CCDC144CP" -1.30666666666666 5.84760333333333 -5.24394519397624 0.000137671619422952 0.000969775083876383 0.9404991388512 -1.30666666666666 "DOWN"
"CALCOCO1" -1.094355 8.45653083333333 -5.23746655955022 0.000139273254647514 0.000978359508357974 0.928731462054707 -1.094355 "DOWN"
"TENT4A" -1.31560333333334 8.26262666666667 -5.2341163900379 0.000140109082363973 0.000982430015770807 0.922644160272364 -1.31560333333334 "DOWN"
"AHCTF1" -1.5747 8.45464333333333 -5.23380462975909 0.000140187128276389 0.000982527801655461 0.922077614560926 -1.5747 "DOWN"
"PDPR" -1.19304 7.244395 -5.23216055700849 0.000140599454713768 0.000984517332961462 0.919089720689437 -1.19304 "DOWN"
"GPR155" -1.740635 8.2464325 -5.23062265113547 0.000140986299040101 0.00098677533866971 0.916294458060646 -1.740635 "DOWN"
"IVNS1ABP" -1.29226 9.21646833333333 -5.22430205708063 0.000142587862897386 0.000995711509107576 0.904803109727606 -1.29226 "DOWN"
"MED12" -1.30375666666667 8.35377 -5.22071529679339 0.000143505126082872 0.00100074912311113 0.898279817467258 -1.30375666666667 "DOWN"
"PTCD3" -1.61471333333333 7.92177166666667 -5.21754063341926 0.000144322130655088 0.00100345810657972 0.892504639784852 -1.61471333333333 "DOWN"
"NAP1L3" -1.32095666666667 5.956015 -5.216723674171 0.000144533159441501 0.00100380800540069 0.891018262942555 -1.32095666666667 "DOWN"
"POLR3B" -1.25065333333334 7.99193666666667 -5.21591907507922 0.000144741309735319 0.00100479836758286 0.889554290875977 -1.25065333333334 "DOWN"
"ZNF749" -1.016345 6.34236416666667 -5.2110863558116 0.000145998126632041 0.00101123329643738 0.880759395293189 -1.016345 "DOWN"
"ADAMTSL3" -1.139405 6.19509083333333 -5.2089613077688 0.000146554369445982 0.00101279773438594 0.876891152140685 -1.139405 "DOWN"
"MCC" -1.43812166666667 8.30662916666667 -5.20826048012982 0.000146738298648634 0.00101361182590638 0.875615303345146 -1.43812166666667 "DOWN"
"HPGDS" -1.75028166666667 6.36682916666667 -5.20577423452861 0.000147392745360795 0.00101630049522729 0.871088616444751 -1.75028166666667 "DOWN"
"KSR1" -1.26025666666667 8.393555 -5.2043108575904 0.000147779366472109 0.00101770749613178 0.868423889964536 -1.26025666666667 "DOWN"
"TRIM44" -1.608405 8.08103583333333 -5.20414675162517 0.000147822788757716 0.00101770749613178 0.868125045295503 -1.608405 "DOWN"
"RBM28" -1.18462166666667 7.0901175 -5.20377386077527 0.000147921504751917 0.00101770749613178 0.86744598079922 -1.18462166666667 "DOWN"
"RPRD1B" -1.31935666666667 8.02008333333333 -5.20366870188063 0.000147949356047962 0.00101770749613178 0.867254474718635 -1.31935666666667 "DOWN"
"LINC00963" -1.04455166666667 6.99761083333333 -5.20336435605752 0.000148029992720533 0.00101770749613178 0.866700219082966 -1.04455166666667 "DOWN"
"ANTXR2" -1.81304333333334 8.24990166666667 -5.20324522848205 0.000148061568135039 0.00101770749613178 0.866483268159578 -1.81304333333334 "DOWN"
"SCO1" -1.24435333333333 7.34838833333333 -5.20011914209122 0.000148892667176378 0.00102250304770588 0.86078950472892 -1.24435333333333 "DOWN"
"STAG1" -1.55744 7.32933833333333 -5.18964473031163 0.000151712985101173 0.00103940304008963 0.841702658628026 -1.55744 "DOWN"
"CLDN10-AS1" -1.80702333333334 5.64800833333333 -5.18947023188693 0.000151760438656093 0.00103940304008963 0.841384563401927 -1.80702333333334 "DOWN"
"NCOA2" -1.17046333333334 8.3086 -5.18904675332385 0.000151875664814703 0.00103972764192933 0.840612583296088 -1.17046333333334 "DOWN"
"RPAP2" -1.137765 8.2858125 -5.18871261575384 0.000151966646102356 0.00103988604975755 0.840003451266549 -1.137765 "DOWN"
"ADCY2" -1.0061 5.50015 -5.18635415461498 0.000152610440849018 0.00104335987392228 0.835703579273739 -1.0061 "DOWN"
"CDC42SE2" -1.00601 6.72462666666667 -5.18171461629741 0.00015388521114845 0.00104926713366701 0.827242861625911 -1.00601 "DOWN"
"EFNA4" -1.55383333333334 7.74978833333333 -5.18138806753039 0.000153975351192216 0.00104941493244744 0.826647260670302 -1.55383333333334 "DOWN"
"RNF216" -1.165935 7.8679975 -5.17956179237108 0.000154480488321984 0.00105192222345596 0.82331602009686 -1.165935 "DOWN"
"ATRX" -1.88000666666667 7.519485 -5.17471221040391 0.000155830248804694 0.00105876154861629 0.814468029841127 -1.88000666666667 "DOWN"
"TMEM168" -1.69889666666667 7.93378666666667 -5.17367651842781 0.000156120096157715 0.0010593221929639 0.812578039843614 -1.69889666666667 "DOWN"
"TET2" -1.33783833333334 9.20361083333333 -5.17041569364429 0.000157036338354237 0.00106307212100516 0.806626615035833 -1.33783833333334 "DOWN"
"TCTN3" -1.74284666666667 8.17264166666667 -5.16161912706079 0.000159536075771174 0.00107582464495479 0.790565055906673 -1.74284666666667 "DOWN"
"NEMF" -1.65028833333334 8.1730325 -5.16113386449102 0.000159675174013057 0.00107582464495479 0.789678736110573 -1.65028833333334 "DOWN"
"ZBTB26" -1.16510666666667 6.585625 -5.15760787577626 0.000160689682278309 0.00108028572366751 0.783237716387702 -1.16510666666667 "DOWN"
"HSD17B11" -1.45981666666667 7.30299333333333 -5.15685459758345 0.000160907286535888 0.00108082581990622 0.78186147967639 -1.45981666666667 "DOWN"
"PPIG" -1.78476 7.35388666666667 -5.15684159102061 0.000160911046517876 0.00108082581990622 0.781837716102941 -1.78476 "DOWN"
"USP48" -1.406325 7.5877125 -5.15580503262383 0.000161210992749566 0.00108189233663106 0.779943808996229 -1.406325 "DOWN"
"EPHB6" -1.58389833333333 7.8511625 -5.15277028183704 0.000162092502550943 0.00108733211339206 0.774398205854149 -1.58389833333333 "DOWN"
"THAP5" -1.027195 6.2294475 -5.15012458526069 0.000162865097747381 0.00109155934336329 0.769562602913999 -1.027195 "DOWN"
"TRMT2B" -1.06685166666667 7.9277425 -5.14811557767538 0.000163454327803738 0.00109502969255931 0.765890104321611 -1.06685166666667 "DOWN"
"MSL2" -1.041895 8.04460416666667 -5.14753546429664 0.000163624884282074 0.00109521494597189 0.764829553319002 -1.041895 "DOWN"
"GOSR1" -1.49014833333334 8.6094425 -5.14698920163416 0.000163785657853607 0.00109581255503278 0.763830848861044 -1.49014833333334 "DOWN"
"TFPI" -1.08214666666667 6.41642333333333 -5.14405132191178 0.000164653146707774 0.00109941976316914 0.758459029406255 -1.08214666666667 "DOWN"
"PRR12" -1.04727666666667 7.57103333333333 -5.14082960456983 0.000165609947481791 0.00110464285248081 0.752566977568906 -1.04727666666667 "DOWN"
"TIMM8A" -1.080545 6.76407583333333 -5.13966370604578 0.000165957626311569 0.00110599934613206 0.750434398400144 -1.080545 "DOWN"
"MAST3" -1.45571166666667 7.61661083333333 -5.13916349397233 0.000166107025795039 0.00110651390325352 0.749519393630647 -1.45571166666667 "DOWN"
"HEATR5B" -1.29672333333334 8.78632166666667 -5.1385067734237 0.000166303382627208 0.0011069979014669 0.748318050707311 -1.29672333333334 "DOWN"
"DIAPH2" -2.28706833333334 7.94522083333333 -5.13752046774632 0.000166598738190649 0.00110786353969035 0.746513694223986 -2.28706833333334 "DOWN"
"MRPL42" -1.46093166666667 7.0233875 -5.13445965580669 0.000167518799617443 0.0011128743839674 0.740913442032054 -1.46093166666667 "DOWN"
"ZNF732" -1.63424166666667 6.3555175 -5.13296564440264 0.000167969809815265 0.00111504601336006 0.738179480016593 -1.63424166666667 "DOWN"
"KLHL24" -1.23232333333334 7.42368166666667 -5.13229543430664 0.000168172542475398 0.00111574001312275 0.736952940222051 -1.23232333333334 "DOWN"
"ZNF106" -1.41895166666667 7.98044083333333 -5.13213888009947 0.00016821993543363 0.00111574001312275 0.736666425009766 -1.41895166666667 "DOWN"
"HELZ" -1.65101166666667 8.3979375 -5.12605852900775 0.000170071410096217 0.00112326245909539 0.725536197215808 -1.65101166666667 "DOWN"
"WDR76" -1.26080666666667 7.29058333333333 -5.12256189273796 0.000171145734664555 0.00112879596425917 0.719133430826054 -1.26080666666667 "DOWN"
"TTC17" -1.656485 8.86283583333333 -5.11863691490355 0.000172360084024717 0.00113533965102315 0.71194450290139 -1.656485 "DOWN"
"VPS13C" -1.86806166666667 7.91837583333333 -5.11812822905971 0.000172518121571202 0.00113575702272987 0.711012661375102 -1.86806166666667 "DOWN"
"MIR570" -2.40224166666667 8.22220916666667 -5.11735765312401 0.000172757809958553 0.00113649429658571 0.709601012341172 -2.40224166666667 "DOWN"
"FZD3" -1.187675 6.5881175 -5.11402651377352 0.000173797958485163 0.00114235639265033 0.703497713823211 -1.187675 "DOWN"
"NPY1R" -1.79782333333334 6.10081666666667 -5.11134447879549 0.000174640159633904 0.00114690846909532 0.698582698238615 -1.79782333333334 "DOWN"
"PRKD1" -1.02064166666667 5.96125916666667 -5.09868495270108 0.000178673170654904 0.00116789013211018 0.67537117655671 -1.02064166666667 "DOWN"
"NFE2L2" -1.418425 8.76585583333333 -5.09560818964429 0.000179667912701928 0.00117101771382859 0.669726862042188 -1.418425 "DOWN"
"GMDS-DT" -1.015345 6.0553225 -5.09124406233856 0.00018108876386433 0.00117565801461773 0.66171887176113 -1.015345 "DOWN"
"MGC2889" -1.31822 5.13128833333333 -5.08273485722255 0.000183892870975738 0.00119133978288931 0.646098070760673 -1.31822 "DOWN"
"EZH1" -1.31956333333334 8.84104833333333 -5.07992231702594 0.000184829612638836 0.00119639708721625 0.640932976777336 -1.31956333333334 "DOWN"
"HDAC8" -1.227415 6.68961916666667 -5.0782175551753 0.000185399813910836 0.00119759403058234 0.637801789709546 -1.227415 "DOWN"
"SMC5-DT" -1.02433833333334 6.4658725 -5.07516774231883 0.000186424471799597 0.00120265753524588 0.632199214589914 -1.02433833333334 "DOWN"
"ZNF449" -1.39397 5.72813666666667 -5.06952124956063 0.000188337126246643 0.00121020179946908 0.621823460104938 -1.39397 "DOWN"
"PTGFR" -1.53802 6.8722 -5.06938523997319 0.000188383448168921 0.00121020179946908 0.621573486358865 -1.53802 "DOWN"
"MIR4295" -2.87266833333334 7.2614525 -5.06019869272569 0.000191539781749923 0.00122716788292135 0.604684160290362 -2.87266833333334 "DOWN"
"PPIH" -1.07557166666667 7.3178025 -5.06006863337822 0.000191584860636143 0.00122716788292135 0.604444973905495 -1.07557166666667 "DOWN"
"AADAC" -2.62478166666667 6.9085625 -5.05745990707432 0.000192491385661437 0.0012324594650871 0.599646943503647 -2.62478166666667 "DOWN"
"USP8" -1.070965 8.28341083333333 -5.04576614302737 0.000196610089250354 0.00124995414683924 0.578129274941348 -1.070965 "DOWN"
"NKAPD1" -1.44895166666667 6.54385083333333 -5.04485434523757 0.000196935064684256 0.00125150110757889 0.576450776356165 -1.44895166666667 "DOWN"
"CEP135" -1.092535 6.6245375 -5.04223719807221 0.000197870952904803 0.0012564067796706 0.571632393299145 -1.092535 "DOWN"
"PHIP" -1.61608833333333 8.68123916666667 -5.04146988169153 0.000198146220050629 0.00125763364842072 0.570219542574744 -1.61608833333333 "DOWN"
"KMT2C" -1.52574166666668 10.1791125 -5.04065732295938 0.000198438151583212 0.00125844434731795 0.568723309468836 -1.52574166666668 "DOWN"
"LUC7L3" -2.07993333333333 8.09501333333333 -5.03367159426352 0.000200966470771592 0.00126975023247608 0.555856582380455 -2.07993333333333 "DOWN"
"TYW3" -1.04130333333334 7.13623166666667 -5.03123154694298 0.000201857461621629 0.00127380451697667 0.551360961645513 -1.04130333333334 "DOWN"
"GRIP1" -1.06673 7.23748333333333 -5.02971929738586 0.000202411724872015 0.00127625130351224 0.548574382196738 -1.06673 "DOWN"
"PAPOLG" -1.56637833333333 7.82685916666667 -5.02845927794612 0.000202874750208194 0.00127811926477238 0.54625236812565 -1.56637833333333 "DOWN"
"CEP57L1" -1.12254 5.20282 -5.02780506437507 0.000203115591364963 0.00127911083995159 0.545046681320102 -1.12254 "DOWN"
"ZBTB8A" -1.34209333333334 7.17599 -5.02671621279745 0.000203517098782286 0.0012805870649158 0.543039860740484 -1.34209333333334 "DOWN"
"SORBS1" -1.33414 7.58692166666667 -5.02439222162327 0.000204376818935977 0.00128477196181735 0.538756121096108 -1.33414 "DOWN"
"PPHLN1" -1.102475 7.2744575 -5.02403863044953 0.000204507954411401 0.00128477196181735 0.538104300284155 -1.102475 "DOWN"
"FBLN5" -1.8915 7.56544333333333 -5.02378714339662 0.000204601276017494 0.00128477196181735 0.537640692124389 -1.8915 "DOWN"
"ELMOD1" -1.920975 8.41782416666667 -5.0222686257893 0.000205165707786021 0.00128658804694569 0.534841191833705 -1.920975 "DOWN"
"HSD11B2" -1.00769 7.83068 -5.021106320482 0.000205598829308156 0.00128787039462011 0.532698206852615 -1.00769 "DOWN"
"SUMO4" -1.54372666666667 7.052455 -5.01745635852512 0.000206965141258777 0.00129537022671071 0.525967575566879 -1.54372666666667 "DOWN"
"SFRP1" -1.20101 8.51913166666667 -5.01410471589062 0.000208228095408178 0.00130166720858936 0.519785635267665 -1.20101 "DOWN"
"GCSHP3" -1.274935 6.61753416666667 -5.01252321679075 0.000208826809755161 0.00130435914422458 0.516868166781536 -1.274935 "DOWN"
"RPAP3" -1.64044333333333 7.02927166666667 -5.00843638095233 0.000210382280668133 0.00131193637025271 0.509327584208322 -1.64044333333333 "DOWN"
"UBE2G2" -1.04025833333333 7.28112416666667 -5.00481012375215 0.000211772536539535 0.00131861870662686 0.502635125631683 -1.04025833333333 "DOWN"
"PAG1" -1.32234666666667 7.82177 -5.00474402021237 0.000211797968144267 0.00131861870662686 0.502513113191819 -1.32234666666667 "DOWN"
"MIPEP" -1.480585 7.05322583333333 -5.00328186344556 0.000212361307032285 0.00132158916532313 0.499814162376707 -1.480585 "DOWN"
"SPRY2" -1.40483333333334 7.281425 -5.00253474474794 0.000212649757448843 0.00132284719244151 0.498434979346745 -1.40483333333334 "DOWN"
"SPATA18" -1.05710333333333 7.68264666666667 -4.9961492222452 0.000215131779915329 0.00133466573794528 0.48664455118795 -1.05710333333333 "DOWN"
"ITFG1" -1.31864666666667 8.99291166666667 -4.99607930339682 0.000215159123072989 0.00133466573794528 0.486515423738166 -1.31864666666667 "DOWN"
"TMEM19" -1.58018000000001 7.489125 -4.99569171109973 0.000215310764277334 0.00133506609823745 0.485799600322536 -1.58018000000001 "DOWN"
"MIR580" -1.73248166666667 3.6755075 -4.98837677203459 0.000218193576987961 0.00134888978285199 0.472286653842953 -1.73248166666667 "DOWN"
"NEB" -1.95101333333334 7.05946666666667 -4.98805087877216 0.000218322940861053 0.00134888978285199 0.471684479408414 -1.95101333333334 "DOWN"
"NCK1" -1.409005 8.24392583333333 -4.98790315482102 0.000218381606379466 0.00134888978285199 0.471411515951956 -1.409005 "DOWN"
"PKP4" -1.29428333333333 8.07047166666667 -4.98558129665063 0.000219305839694682 0.0013538138988482 0.467120856885473 -1.29428333333333 "DOWN"
"USP33" -1.69998 6.88596 -4.98522944094047 0.000219446252793424 0.00135413533124702 0.466470591698245 -1.69998 "DOWN"
"EPB41L4A" -1.24448666666667 7.51801333333333 -4.98257825413753 0.000220507255587553 0.00135958777700966 0.461570452572199 -1.24448666666667 "DOWN"
"ANKIB1" -1.52289666666667 9.43014666666667 -4.97961110283889 0.000221701030837733 0.00136475236975132 0.456085326363457 -1.52289666666667 "DOWN"
"VCPKMT" -1.01795833333334 7.00119583333333 -4.97614922697715 0.000223102341519244 0.00137117589847914 0.449684315832127 -1.01795833333334 "DOWN"
"AQP7P3" -1.55801833333333 6.05404583333333 -4.9739099889959 0.000224013647257348 0.00137457213176967 0.445543202432143 -1.55801833333333 "DOWN"
"CEP76" -1.60113 7.17471 -4.9689740628318 0.000226036112683388 0.00138200300566852 0.436412885752675 -1.60113 "DOWN"
"EIF2AK2" -1.799695 7.62064416666667 -4.96725324742847 0.000226745658130989 0.00138523612906807 0.433229095693449 -1.799695 "DOWN"
"EIF2D" -1.29203 8.469305 -4.96475748609774 0.000227778852074099 0.0013882283278695 0.428610903589659 -1.29203 "DOWN"
"ADAMTS9-AS2" -1.30075 6.58111 -4.95998805973802 0.000229766923194608 0.00139812123808136 0.419783432822921 -1.30075 "DOWN"
"FLG" -3.26590833333334 11.8623958333333 -4.95692432799332 0.000231053499688371 0.00140372098423439 0.414111516335927 -3.26590833333334 "DOWN"
"TSTD3" -1.67511666666667 6.173075 -4.95620539551195 0.000231356489205146 0.00140500485995898 0.412780388556427 -1.67511666666667 "DOWN"
"CERS5" -1.112635 7.42409583333333 -4.95558938535682 0.000231616431083029 0.00140564717937089 0.411639776264424 -1.112635 "DOWN"
"CXCL9" -2.69592833333334 6.0993575 -4.95552014836606 0.000231645666433381 0.00140564717937089 0.411511573357733 -2.69592833333334 "DOWN"
"GABARAPL1" -1.02881166666667 7.02158083333333 -4.94991821150254 0.000234023834514855 0.00141718498892905 0.401136849296385 -1.02881166666667 "DOWN"
"FGF2" -1.59307166666667 7.09208916666667 -4.94973556070867 0.000234101800102319 0.00141718498892905 0.400798519639514 -1.59307166666667 "DOWN"
"POU2F3" -1.42411166666667 8.21315583333333 -4.94943599767615 0.000234229728795097 0.00141739963796733 0.400243621333216 -1.42411166666667 "DOWN"
"SPCS2" -1.53621500000001 7.24489416666667 -4.94830004978608 0.000234715496587981 0.00141909465670928 0.398139341651749 -1.53621500000001 "DOWN"
"DPYSL2" -1.30981000000001 7.64164833333333 -4.94284975834215 0.000237060812973914 0.00143001501033615 0.388040865025992 -1.30981000000001 "DOWN"
"RMND1" -1.66787 6.01517666666667 -4.94056648843028 0.000238050549235641 0.0014348560042013 0.383809307906879 -1.66787 "DOWN"
"SETD7" -1.096695 7.77692583333333 -4.93818445450931 0.000239087672065461 0.0014399747887699 0.379394058498413 -1.096695 "DOWN"
"POLR3C" -1.594385 7.8563875 -4.93428015307054 0.000240797741593364 0.00144856663388661 0.372155747507227 -1.594385 "DOWN"
"DPH5" -1.01196666666667 6.12500833333333 -4.93181913525761 0.000241882180501994 0.00145280958571104 0.36759226667866 -1.01196666666667 "DOWN"
"GLDN" -1.06884166666667 6.79799083333333 -4.93058152115695 0.000242429446140468 0.00145495636274123 0.36529708243759 -1.06884166666667 "DOWN"
"AQP9" -1.93522166666667 8.27499083333333 -4.92547795923974 0.000244699830058844 0.00146297370608553 0.355830510638032 -1.93522166666667 "DOWN"
"SND1-IT1" -1.21942833333334 6.33027083333333 -4.92544043505648 0.000244716604686837 0.00146297370608553 0.355760895916053 -1.21942833333334 "DOWN"
"A2M" -1.77677 9.339175 -4.92543336228628 0.000244719766597292 0.00146297370608553 0.355747774521237 -1.77677 "DOWN"
"ZBED8" -1.17003333333334 4.65826333333333 -4.91998781847285 0.000247166853559994 0.00147410487880631 0.345643471239596 -1.17003333333334 "DOWN"
"NOC3L" -1.44026666666667 6.93961166666667 -4.91991487556903 0.000247199804122671 0.00147410487880631 0.345508100855062 -1.44026666666667 "DOWN"
"SUPT16H" -1.41195833333333 7.97481416666667 -4.91938105782026 0.000247441084955796 0.00147410487880631 0.344517401414811 -1.41195833333333 "DOWN"
"PRDM10" -1.00606333333334 7.54992666666667 -4.91936736670265 0.000247447276433235 0.00147410487880631 0.344491991963174 -1.00606333333334 "DOWN"
"NPL" -1.17319 6.73463333333333 -4.91887857209789 0.000247668427410717 0.00147427637101028 0.343584819911322 -1.17319 "DOWN"
"CD200R1" -1.12602166666667 5.01277083333333 -4.91831549696389 0.000247923440368179 0.00147500401090356 0.342539753283006 -1.12602166666667 "DOWN"
"PUS7L" -1.69472333333334 6.99996 -4.91691138660388 0.00024856054078409 0.00147671936788315 0.339933565261571 -1.69472333333334 "DOWN"
"TRERF1" -1.04938333333333 7.243655 -4.91410196966347 0.000249840392622011 0.00148317333001944 0.334718278299433 -1.04938333333333 "DOWN"
"TMPO" -1.11286166666667 7.05929083333333 -4.9110232047755 0.000251250808174987 0.00149096879121417 0.329001928168263 -1.11286166666667 "DOWN"
"LYRM7" -1.34029 6.17914 -4.91055660416257 0.000251465283211998 0.00149166403292318 0.328135493350445 -1.34029 "DOWN"
"MIR544B" -1.21304666666667 4.34282333333333 -4.90874677196236 0.000252298980625125 0.00149477224850656 0.32477456009932 -1.21304666666667 "DOWN"
"RFWD3" -1.05996833333334 8.1670225 -4.90667843174529 0.000253255274023703 0.00149822340418191 0.320933100181731 -1.05996833333334 "DOWN"
"RAB11FIP2" -1.54632666666667 7.843775 -4.90580091314733 0.000253662129317217 0.00149908852111895 0.31930316361961 -1.54632666666667 "DOWN"
"CA12" -1.10769333333334 9.89590333333333 -4.90555586401343 0.000253775865768065 0.00149908852111895 0.318847984013337 -1.10769333333334 "DOWN"
"MED1" -1.95834166666667 9.14084583333333 -4.9055195747165 0.000253792713485365 0.00149908852111895 0.318780575926696 -1.95834166666667 "DOWN"
"SMC4" -1.64116666666667 7.04786166666667 -4.90365949103856 0.000254657835298264 0.00150323598544368 0.315325228824962 -1.64116666666667 "DOWN"
"RBM5" -1.26997833333334 9.13967416666667 -4.89280129632555 0.000259769425373644 0.00152615781990311 0.295146713167366 -1.26997833333334 "DOWN"
"FUBP1" -1.86505166666667 8.28316416666667 -4.89096965693051 0.000260642128900088 0.00152830763489339 0.291741508792003 -1.86505166666667 "DOWN"
"ZNF286A" -1.10213666666667 6.06674666666667 -4.89077806633513 0.000260733589851658 0.00152830763489339 0.291385299943094 -1.10213666666667 "DOWN"
"AOX1" -1.38176833333334 5.7265575 -4.88854637196918 0.000261801406634636 0.00153339394761012 0.287235779356561 -1.38176833333334 "DOWN"
"UBAP2L" -1.31680333333334 9.43053166666667 -4.88323985934686 0.000264358723098186 0.00154639271637021 0.277366760512815 -1.31680333333334 "DOWN"
"ZNF91" -1.85976166666667 6.81060083333333 -4.88285112645622 0.000264547077617794 0.00154639271637021 0.276643669928097 -1.85976166666667 "DOWN"
"ECHDC1" -1.18738166666667 6.55373583333333 -4.88168034587784 0.000265115203120334 0.00154724093766024 0.274465770134429 -1.18738166666667 "DOWN"
"NHLRC2" -2.02107 8.529325 -4.88134963226957 0.000265275912328491 0.00154724093766024 0.273850544207343 -2.02107 "DOWN"
"SRRM1" -1.479155 9.5803225 -4.88031840645721 0.000265777682611765 0.00154957790759723 0.271932075870789 -1.479155 "DOWN"
"PSMA3-AS1" -1.81464666666667 6.78831166666667 -4.87266936588189 0.00026953040943786 0.00156787936085902 0.2576981636893 -1.81464666666667 "DOWN"
"MAOB" -1.49822666666667 5.7085 -4.86989086624498 0.000270907158025432 0.00157349940061153 0.252526059020401 -1.49822666666667 "DOWN"
"OLFML3" -1.07485166666667 6.38353583333333 -4.86803968195602 0.000271828469833921 0.00157825257030846 0.249079636656103 -1.07485166666667 "DOWN"
"ATXN3" -1.35138666666667 7.743105 -4.86276933387931 0.000274469303266138 0.00158997183690981 0.239265475407766 -1.35138666666667 "DOWN"
"MEGF9" -1.00559666666667 9.407045 -4.85373867587113 0.000279056386487566 0.00161167154939013 0.222441691938941 -1.00559666666667 "DOWN"
"IL34" -1.28675666666667 7.36001833333333 -4.84746356257232 0.000282290578435019 0.0016266729271624 0.21074591872913 -1.28675666666667 "DOWN"
"BLMH" -2.22156000000001 9.87705333333333 -4.84704316937356 0.000282508633954576 0.00162731767803673 0.209962215443142 -2.22156000000001 "DOWN"
"HOXA5" -1.07301333333334 6.68746333333333 -4.84318083218156 0.000284520201205868 0.00163705917570704 0.202761050402519 -1.07301333333334 "DOWN"
"IFIT5" -1.20535666666667 7.27240833333333 -4.83705982479708 0.000287738602548096 0.00165051906510283 0.191345228621548 -1.20535666666667 "DOWN"
"SASS6" -1.44437333333334 6.88117666666667 -4.83688959896524 0.000287828644377601 0.00165051906510283 0.191027692895323 -1.44437333333334 "DOWN"
"ZNF148" -1.37320333333334 8.15360333333333 -4.83616896823914 0.000288210149554711 0.00165208869572723 0.189683407052315 -1.37320333333334 "DOWN"
"NPR3" -1.23892333333333 7.52498666666667 -4.83478584506718 0.000288943851252248 0.00165567527177363 0.187103123870234 -1.23892333333333 "DOWN"
"SCARNA4" -1.31419 10.1319383333333 -4.83044982811481 0.000291256547762549 0.00166553199078835 0.179012675021818 -1.31419 "DOWN"
"EBLN2" -1.058745 6.14495583333333 -4.83033888025605 0.000291315975163333 0.00166553199078835 0.178805632794728 -1.058745 "DOWN"
"SCRN3" -1.23667333333334 7.21131833333333 -4.82768810725024 0.000292739563814688 0.00167183643572445 0.173858554905569 -1.23667333333334 "DOWN"
"ADPRM" -1.144545 5.7957225 -4.82747382109377 0.00029285496019834 0.00167183643572445 0.173458602914931 -1.144545 "DOWN"
"MYEF2" -1.101675 5.61920916666667 -4.82318936341683 0.000295172133658328 0.00168193251476388 0.165460840828549 -1.101675 "DOWN"
"ADCY8" -1.25621666666667 6.1937 -4.8102471295897 0.000302287862571812 0.00170787628363462 0.14128916998042 -1.25621666666667 "DOWN"
"ZBTB24" -1.304485 7.34799583333333 -4.80754111289147 0.000303797998501479 0.00171440059767629 0.136232886512339 -1.304485 "DOWN"
"ACSL1" -1.91231333333334 9.48214333333333 -4.80665199477725 0.00030429589052945 0.00171587131120972 0.134571360945923 -1.91231333333334 "DOWN"
"MAPT-AS1" -1.04504666666667 4.49390166666667 -4.80063837865047 0.000307685706998522 0.00173075705182729 0.123331196694971 -1.04504666666667 "DOWN"
"LPP" -1.16121333333334 7.48848166666667 -4.80062612909509 0.000307692651763399 0.00173075705182729 0.123308296708997 -1.16121333333334 "DOWN"
"MIR645" -1.10129833333333 6.7378125 -4.80010374268292 0.000307988964874571 0.00173178828085012 0.122331703567436 -1.10129833333333 "DOWN"
"TMEM263" -1.04930666666667 7.35432 -4.79563972533361 0.000310533184645764 0.00174417466260545 0.113985056697583 -1.04930666666667 "DOWN"
"KLHL20" -1.26245833333333 8.08271583333333 -4.79522177250473 0.000310772505224387 0.00174487947255656 0.113203471376807 -1.26245833333333 "DOWN"
"TTC39C" -1.50178833333333 8.15637083333333 -4.79429836851046 0.00031130192614742 0.00174657244655478 0.111476607298316 -1.50178833333333 "DOWN"
"CCL28" -1.046145 6.5560225 -4.79296885185989 0.000312065828733255 0.00174957755041088 0.108990103080738 -1.046145 "DOWN"
"TTC5" -1.145905 6.47986083333333 -4.79231457754323 0.000312442469343911 0.00175104869107988 0.107766386552072 -1.145905 "DOWN"
"SCLT1" -1.12457333333333 6.65083166666667 -4.79185816718956 0.000312705486233751 0.00175148413196166 0.10691271515286 -1.12457333333333 "DOWN"
"SACM1L" -1.55008166666667 8.07273916666667 -4.79013416487916 0.000313701054420859 0.00175617595404052 0.10368792746771 -1.55008166666667 "DOWN"
"SUGP2" -1.182975 7.88168916666667 -4.78455148661607 0.000316947515492634 0.00176725279090522 0.0932431372816804 -1.182975 "DOWN"
"COG5" -1.51284333333334 8.97874333333333 -4.78016529765386 0.000319522605994475 0.00177620456384757 0.0850344781246735 -1.51284333333334 "DOWN"
"OGFRL1" -1.665935 9.30844416666667 -4.77739859832706 0.000321158052671826 0.00178179840966639 0.0798555686415225 -1.665935 "DOWN"
"ARV1" -1.30408 8.06412166666667 -4.77595432184924 0.00032201523487921 0.00178483689834133 0.0771517319139443 -1.30408 "DOWN"
"APCDD1" -1.72990500000001 10.2742308333333 -4.77128505004718 0.000324802719841198 0.00179731988798768 0.0684087974665699 -1.72990500000001 "DOWN"
"RBM25" -1.78327166666667 7.9738325 -4.77066486392119 0.00032517483832685 0.00179872967227498 0.067247355627952 -1.78327166666667 "DOWN"
"SGMS1" -1.560305 8.88220916666667 -4.76746222925082 0.000327103497512078 0.0018061391966373 0.0612490108194184 -1.560305 "DOWN"
"CHAMP1" -1.15536166666667 7.09253916666667 -4.76547889416221 0.000328303821705841 0.00181146183553172 0.0575337783742285 -1.15536166666667 "DOWN"
"FLRT2" -1.44062500000001 7.10193083333333 -4.75821982533648 0.000332736107081485 0.00182605766177766 0.0439322427161963 -1.44062500000001 "DOWN"
"SMC1A" -1.365595 7.92253583333333 -4.75643684798772 0.000333834222295749 0.00182946405411128 0.0405905445568644 -1.365595 "DOWN"
"SRPK1" -1.117715 9.6286975 -4.75601600181985 0.000334093963883023 0.00183023312308755 0.0398017342121157 -1.117715 "DOWN"
"PAXIP1-AS2" -1.00524833333333 6.80628583333333 -4.74947676024024 0.000338156922405382 0.00184786784550078 0.0275424715755346 -1.00524833333333 "DOWN"
"CCDC18" -1.074935 5.52752583333333 -4.74786271340547 0.00033916761525848 0.00185075158657244 0.0245158667215382 -1.074935 "DOWN"
"MIR4637" -1.44373333333333 3.45092666666667 -4.74748653223139 0.000339403623820407 0.00185095935824877 0.0238104241548784 -1.44373333333333 "DOWN"
"UPF3B" -1.54342333333333 6.537575 -4.74741709674159 0.000339447204856295 0.00185095935824877 0.0236802119461688 -1.54342333333333 "DOWN"
"CPE" -1.34153333333334 6.13729 -4.74595095808431 0.000340368778346878 0.00185431400083053 0.0209306435223739 -1.34153333333334 "DOWN"
"ENTPD1" -1.46348166666667 6.16146583333333 -4.74361292439604 0.000341843766093965 0.00185973496555656 0.0165454577904756 -1.46348166666667 "DOWN"
"IL33" -2.76441166666667 6.64285583333333 -4.74250008636062 0.000342548142792063 0.00186167765148796 0.014458025215915 -2.76441166666667 "DOWN"
"FSTL1" -1.31291 8.27280166666667 -4.73898023587971 0.000344785964737005 0.00186811848328195 0.00785469945038209 -1.31291 "DOWN"
"LINC00997" -1.22267333333334 6.53603 -4.73630294499578 0.000346498246917507 0.00187216595464429 0.00283113979986904 -1.22267333333334 "DOWN"
"MFSD4A-AS1" -1.83859333333334 6.081115 -4.72763629438462 0.000352101720736608 0.00189338440758086 -0.0134359088428022 -1.83859333333334 "DOWN"
"PRIMPOL" -1.05150166666667 6.4781325 -4.72753385538119 0.000352168511613584 0.00189338440758086 -0.0136282321600971 -1.05150166666667 "DOWN"
"NOP58" -1.58079 8.86274 -4.72485075431558 0.000353922590871727 0.00190135105794549 -0.0186660007944814 -1.58079 "DOWN"
"SETD5" -1.47121 8.76112666666667 -4.72469844017454 0.000354022437328837 0.00190135105794549 -0.0189520077538656 -1.47121 "DOWN"
"CCDC144B" -1.15281833333334 5.75900583333333 -4.72251944736299 0.000355454029903836 0.00190703513138467 -0.0230438706974221 -1.15281833333334 "DOWN"
"ANKHD1-EIF4EBP3" -1.12154 8.69943 -4.72160912056536 0.000356053886377532 0.00190824963999819 -0.0247534958117379 -1.12154 "DOWN"
"CREBBP" -1.64781833333334 9.68362416666667 -4.7192465345633 0.000357615599287583 0.0019146232597504 -0.0291909277219222 -1.64781833333334 "DOWN"
"WDR75" -1.94728833333334 8.4100375 -4.7188685432303 0.000357866115958323 0.0019146232597504 -0.0299009301239881 -1.94728833333334 "DOWN"
"RNF130" -1.01405333333334 6.94858 -4.71756742463139 0.000358729832532314 0.00191722833788539 -0.032345011240559 -1.01405333333334 "DOWN"
"TSPAN2" -1.29227333333333 6.25925333333333 -4.71726874889615 0.000358928405744215 0.00191762098405275 -0.0329060830373455 -1.29227333333333 "DOWN"
"CHASERR" -1.86388833333334 9.00150916666667 -4.71190062587981 0.000362516849162039 0.00193140711294951 -0.0429918953745698 -1.86388833333334 "DOWN"
"CLIC2" -1.21073833333334 7.1153525 -4.70787199933855 0.00036523426133845 0.00193981661739285 -0.0505630334587419 -1.21073833333334 "DOWN"
"ZC3H14" -1.25882833333334 8.3510125 -4.70272632855024 0.000368735850115926 0.00195273626219882 -0.0602359810331734 -1.25882833333334 "DOWN"
"MPEG1" -1.51604833333333 7.81821916666667 -4.70224025907222 0.000369068408197098 0.00195341179587194 -0.0611498506231927 -1.51604833333333 "DOWN"
"FKBP7" -1.35563166666667 6.47089416666667 -4.70049061346289 0.000370268049959511 0.00195829943604498 -0.0644396039494213 -1.35563166666667 "DOWN"
"TRMT61B" -1.54254166666667 6.64938416666667 -4.70002966047816 0.00037058477298581 0.00195873220700914 -0.0653063600786625 -1.54254166666667 "DOWN"
"TRAM2" -1.63056 8.25762166666667 -4.69384828961886 0.000374859223202966 0.00197859578968838 -0.0769317152031128 -1.63056 "DOWN"
"ZNF727" -1.14537333333334 6.08114333333333 -4.69085677599424 0.000376946164866061 0.00198414519748179 -0.0825593284866368 -1.14537333333334 "DOWN"
"CCNH" -1.18021833333334 7.57887583333333 -4.6902990084652 0.000377336603286885 0.00198551852220439 -0.0836087009840369 -1.18021833333334 "DOWN"
"ZNF714" -1.25606166666667 4.93116916666667 -4.68855816913597 0.000378557888598417 0.0019901933817748 -0.0868840914551976 -1.25606166666667 "DOWN"
"GLUD1" -1.37761666666667 7.494765 -4.68644681851269 0.000380044598016938 0.00199429085874825 -0.0908570271692337 -1.37761666666667 "DOWN"
"ZNF800" -1.04701 9.33874333333333 -4.68399478337103 0.000381778787874915 0.00200148365896637 -0.0954716182334341 -1.04701 "DOWN"
"PON2" -1.93944333333333 9.08793166666667 -4.68130069302879 0.000383693615664799 0.00200520141183431 -0.100542471196797 -1.93944333333333 "DOWN"
"CHD8" -1.31824166666667 8.41965083333333 -4.68094855878139 0.000383944628941669 0.00200582933620242 -0.101205319248297 -1.31824166666667 "DOWN"
"MMRN1" -1.64192166666667 6.92522083333333 -4.67762356297801 0.000386323194194093 0.00201482202130216 -0.107464842456513 -1.64192166666667 "DOWN"
"RAD51C" -1.05835666666667 6.21784333333333 -4.67674022177323 0.00038695766031502 0.00201744456371042 -0.10912798489831 -1.05835666666667 "DOWN"
"NUDT12" -1.11659166666667 6.09695083333333 -4.67569889025522 0.000387706989173302 0.00201929076794032 -0.111088694076404 -1.11659166666667 "DOWN"
"NUP133" -1.37570666666667 7.70655833333333 -4.67372707517817 0.000389129998580595 0.00202463836328695 -0.114801708709829 -1.37570666666667 "DOWN"
"THUMPD3-AS1" -1.000985 6.8000375 -4.67087400178841 0.000391198564429965 0.00203264121884153 -0.120174889995211 -1.000985 "DOWN"
"THOC2" -1.78573500000001 8.1080775 -4.67045253457183 0.000391505104329942 0.00203316346697842 -0.120968709415135 -1.78573500000001 "DOWN"
"NSD1" -1.29757166666667 7.89076416666667 -4.67037109828671 0.000391564362899289 0.00203316346697842 -0.121122094071151 -1.29757166666667 "DOWN"
"DPY19L3" -1.71845666666667 7.65723833333333 -4.6654171271161 0.000395186719898781 0.00204642636574612 -0.130454161575147 -1.71845666666667 "DOWN"
"GIT2" -1.38795666666667 8.44471 -4.66492175234651 0.000395550841159099 0.00204725869708159 -0.131387466603332 -1.38795666666667 "DOWN"
"MASTL" -1.09517666666667 8.46044166666667 -4.66483508822221 0.000395614578598361 0.00204725869708159 -0.131550747751228 -1.09517666666667 "DOWN"
"FGF7P6" -1.14154416666667 4.90292458333333 -4.66400013042141 0.000396229195933362 0.00204974725456179 -0.133123905417923 -1.14154416666667 "DOWN"
"PRELP" -1.96903166666667 8.01498916666667 -4.66252564974308 0.000397316983740102 0.00205371007432643 -0.135902175377653 -1.96903166666667 "DOWN"
"ZNF559" -1.11516 5.90015666666667 -4.66241710092643 0.0003973971868771 0.00205371007432643 -0.13610671591004 -1.11516 "DOWN"
"USP42" -1.14238833333333 7.2948875 -4.66201507927788 0.00039769437333005 0.00205455320337142 -0.136864263345492 -1.14238833333333 "DOWN"
"JAK2" -1.88508333333334 7.546155 -4.65900676778477 0.000399925518114868 0.00206538353829673 -0.142533491481503 -1.88508333333334 "DOWN"
"DYNC2I1" -1.09016833333333 7.3868025 -4.65454812208807 0.000403256165294879 0.00207980714652353 -0.150937628919608 -1.09016833333333 "DOWN"
"HAL" -3.069235 8.31604416666667 -4.65078453301101 0.000406089929398776 0.00209288810134426 -0.158033246697312 -3.069235 "DOWN"
"ZNF451" -1.26015083333334 7.35803958333333 -4.65062952966026 0.000406207078646866 0.00209288810134426 -0.158325510911906 -1.26015083333334 "DOWN"
"PPIL3" -1.28651166666667 6.63559583333333 -4.64712040016682 0.0004088686023527 0.00210173706851378 -0.16494275881254 -1.28651166666667 "DOWN"
"CCP110" -1.66608666666667 7.52119166666667 -4.64709965453414 0.00040888439054724 0.00210173706851378 -0.164981883107298 -1.66608666666667 "DOWN"
"MBIP" -1.25359833333333 7.4859775 -4.64402631857725 0.00041123029369759 0.00210906789017541 -0.170778391769001 -1.25359833333333 "DOWN"
"RPTN" -1.51341166666667 8.48946083333333 -4.64346729021722 0.000411658498995989 0.00210906789017541 -0.171832859374844 -1.51341166666667 "DOWN"
"TXNIP" -1.77038333333334 7.61357333333333 -4.64342268073976 0.000411692688887292 0.00210906789017541 -0.171917005412399 -1.77038333333334 "DOWN"
"NCOA6" -1.29469 8.41982 -4.64330888967742 0.000411779914689453 0.00210906789017541 -0.172131648327038 -1.29469 "DOWN"
"SOS2" -1.57644166666667 8.52146083333333 -4.6375551511338 0.000416215418064876 0.00212339474962322 -0.182986596594982 -1.57644166666667 "DOWN"
"VPS13B" -1.53643 8.75093166666667 -4.63574655843068 0.000417619829830704 0.00212808402647773 -0.186399370254917 -1.53643 "DOWN"
"IFIT3" -1.20901166666667 5.22896083333333 -4.62807750195242 0.00042362968906012 0.00215226909973932 -0.200874415412176 -1.20901166666667 "DOWN"
"HACE1" -1.12368 7.64370166666667 -4.62436569994956 0.000426570494593836 0.00216434046379819 -0.207882446715948 -1.12368 "DOWN"
"SAPCD1" -1.389635 7.1507975 -4.62237951383664 0.000428152782638035 0.00217093147610844 -0.211633020283941 -1.389635 "DOWN"
"CCNL2" -1.15152833333334 7.70787583333333 -4.6215710930599 0.000428798544795963 0.00217205026260162 -0.213159699492924 -1.15152833333334 "DOWN"
"YAE1" -1.31006833333334 8.73405416666667 -4.62133981762377 0.000428983471573055 0.00217226912859986 -0.213596468632463 -1.31006833333334 "DOWN"
"RAD17" -1.62331166666667 6.90821583333333 -4.62067254084695 0.000429517485354737 0.00217353714609356 -0.214856666994443 -1.62331166666667 "DOWN"
"ANKRD40" -1.35676 7.30864833333333 -4.60972490376229 0.000438377569356387 0.00220728682091946 -0.235538460833888 -1.35676 "DOWN"
"LOC100190986" -2.26936166666667 10.6330025 -4.60671486052326 0.000440846608235719 0.00221768848409488 -0.241227018112466 -2.26936166666667 "DOWN"
"PCDHB5" -1.05683666666667 5.32689666666667 -4.5998767682031 0.000446509239297346 0.00224396512129499 -0.254153425897774 -1.05683666666667 "DOWN"
"NEK1" -1.10041833333334 7.3158475 -4.598111403071 0.000447983314803669 0.00225045293460376 -0.257491348962399 -1.10041833333334 "DOWN"
"VPS39" -1.48331500000001 9.26233083333333 -4.59793609461571 0.000448129971226898 0.00225045293460376 -0.257822836268764 -1.48331500000001 "DOWN"
"CTSH" -1.10928333333334 6.16710333333333 -4.59723605060095 0.000448716096488479 0.00225210226816483 -0.259146566300227 -1.10928333333334 "DOWN"
"KCNRG" -1.70896833333333 6.6886175 -4.59678981021172 0.000449090133290263 0.00225324175550676 -0.259990398489466 -1.70896833333333 "DOWN"
"GSTT2" -2.76179666666667 6.92281166666667 -4.59616056637416 0.000449618110493424 0.00225515261702985 -0.261180320518089 -2.76179666666667 "DOWN"
"TFCP2L1" -1.49948833333334 8.89386416666667 -4.59484074403217 0.000450727613892557 0.00225923900122469 -0.263676278824259 -1.49948833333334 "DOWN"
"COA1" -1.29106166666667 7.62460083333333 -4.58938888963684 0.000455340765165105 0.00227863638539038 -0.273988293112997 -1.29106166666667 "DOWN"
"DSC1" -1.30988333333334 12.8544416666667 -4.58670984438239 0.000457625525299657 0.00228633769615161 -0.279056706724271 -1.30988333333334 "DOWN"
"DIDO1" -1.27030166666667 8.57505083333333 -4.58459517149705 0.000459437338930257 0.00229240088903743 -0.283057901976228 -1.27030166666667 "DOWN"
"UBE4B" -1.15707166666667 9.18595583333333 -4.58283160216013 0.000460954001743496 0.00229921996053508 -0.28639510902605 -1.15707166666667 "DOWN"
"CDC23" -1.28016 7.63485333333333 -4.5823702293195 0.000461351633790494 0.00229970661552543 -0.287268216877052 -1.28016 "DOWN"
"NNT" -1.19773333333333 8.211565 -4.58195211618486 0.000461712288823419 0.0023007561648522 -0.288059477685272 -1.19773333333333 "DOWN"
"ZNF519" -1.01292333333333 5.47490333333333 -4.57941524273527 0.00046390679460778 0.0023086893986195 -0.292860769941411 -1.01292333333333 "DOWN"
"BCL6" -1.37077333333334 8.877055 -4.57608689722115 0.000466802315819201 0.00231633081802418 -0.299160966911248 -1.37077333333334 "DOWN"
"KMT2D" -1.18118 8.07616166666667 -4.57459488922305 0.000468106356021969 0.00232204991103713 -0.301985530386762 -1.18118 "DOWN"
"ITM2A" -1.38188833333333 7.56434083333333 -4.57252045835447 0.000469925701495816 0.00232881382234978 -0.305913059254802 -1.38188833333333 "DOWN"
"LINC00665" -1.2397625 7.01451958333333 -4.56928623633173 0.000472776810649272 0.00234041848401841 -0.312037268760398 -1.2397625 "DOWN"
"PPIP5K2" -2.14027333333334 7.85601666666667 -4.56917166841584 0.00047287813446014 0.00234041848401841 -0.31225422936857 -2.14027333333334 "DOWN"
"SPIN1" -1.52016 9.528855 -4.56211046357289 0.000479166564184401 0.00236467002441034 -0.325628718608079 -1.52016 "DOWN"
"KBTBD7" -1.56624666666667 5.98278666666667 -4.56156123598439 0.00047965929159574 0.00236557838532159 -0.326669203967838 -1.56624666666667 "DOWN"
"AUH" -1.271795 7.4756175 -4.55826783686871 0.000482624891740019 0.00237409317733986 -0.332909007561299 -1.271795 "DOWN"
"CXCL14" -1.18593333333334 12.265 -4.55561395733211 0.000485028402655645 0.00238133099164181 -0.337937920225937 -1.18593333333334 "DOWN"
"ARL13B" -1.25438 6.784565 -4.55051106812754 0.000489684686974344 0.00239728102265818 -0.347609453092 -1.25438 "DOWN"
"KIFBP" -1.02282 7.47971 -4.54978727671865 0.000490348861278327 0.00239976607460862 -0.348981463093976 -1.02282 "DOWN"
"GNPDA2" -2.14024666666667 7.50836 -4.54311299533672 0.00049651741975056 0.00242505460877578 -0.361635533415517 -2.14024666666667 "DOWN"
"MSH5-SAPCD1" -1.843352 7.76292233333333 -4.5405662341158 0.000498892283467836 0.0024345816367383 -0.366465184545692 -1.843352 "DOWN"
"MED28" -1.40028166666667 7.93533583333333 -4.53947397089664 0.000499914414210853 0.00243879317028133 -0.368536732138411 -1.40028166666667 "DOWN"
"BOD1L1" -1.43223666666667 8.10433333333333 -4.53748835482999 0.000501778079735824 0.00244632773733801 -0.372302874492966 -1.43223666666667 "DOWN"
"VEZF1" -1.42649166666667 7.87172916666667 -4.53721219370567 0.000502037847615859 0.00244665675008168 -0.372826702660007 -1.42649166666667 "DOWN"
"ITPRID1" -1.06234833333334 6.2127175 -4.53707727773596 0.000502164805307735 0.00244665675008168 -0.37308261673873 -1.06234833333334 "DOWN"
"NCOA5" -1.13965 8.15724333333333 -4.53669668036602 0.00050252313112274 0.00244762458018728 -0.373804558662026 -1.13965 "DOWN"
"DUSP19" -1.24692166666667 5.56581916666667 -4.53475988919063 0.0005043506812003 0.0024526292009639 -0.377478605635105 -1.24692166666667 "DOWN"
"KLHDC2" -1.22841 7.865525 -4.53294604430047 0.000506068443164282 0.00245744336496763 -0.380919752149055 -1.22841 "DOWN"
"HNMT" -1.08482833333334 7.12804416666667 -4.53272659188032 0.000506276680035434 0.00245744336496763 -0.381336108945057 -1.08482833333334 "DOWN"
"PHYH" -1.12476166666667 6.88784583333333 -4.52567155171161 0.000513018515698537 0.00248369021383766 -0.39472375595838 -1.12476166666667 "DOWN"
"ERMARD" -1.253865 7.42892083333333 -4.52395028477894 0.000514677390439548 0.00248865151689848 -0.39799075233971 -1.253865 "DOWN"
"MPPE1" -1.15045166666667 7.95613416666667 -4.52377873018939 0.000514843029755029 0.00248865151689848 -0.398316381549475 -1.15045166666667 "DOWN"
"RBM27" -1.52144 8.22871333333333 -4.52060502482165 0.000517917251111294 0.00249799736470545 -0.404340922455946 -1.52144 "DOWN"
"HSD11B1" -1.10725666666667 7.01362333333333 -4.52023880737708 0.000518273206511658 0.00249892787335976 -0.405036162523839 -1.10725666666667 "DOWN"
"MERTK" -1.02233166666667 6.70357416666667 -4.51627456417026 0.000522142567713473 0.00251284184549831 -0.412562834001808 -1.02233166666667 "DOWN"
"GPLD1" -1.77590166666667 7.06292083333333 -4.51554699865448 0.000522855952022464 0.00251530363222366 -0.413944380567552 -1.77590166666667 "DOWN"
"USP45" -1.13698166666667 7.1882625 -4.51264878723779 0.000525707674835312 0.00252445088968536 -0.419448180367948 -1.13698166666667 "DOWN"
"SDCCAG8" -1.51512166666667 7.69513416666667 -4.51162568679096 0.000526718194398077 0.00252851126956897 -0.42139127129184 -1.51512166666667 "DOWN"
"USP25" -1.50072666666667 8.68272333333333 -4.51019040437284 0.000528139207928979 0.00253295299722634 -0.424117351854274 -1.50072666666667 "DOWN"
"EPC2" -1.71449666666667 8.26031333333333 -4.5068092789113 0.000531502382254474 0.00254564700840367 -0.430540003889639 -1.71449666666667 "DOWN"
"PHGDH" -1.56710333333334 8.34424333333333 -4.5062791974624 0.00053203165044712 0.00254683983074749 -0.431547022988062 -1.56710333333334 "DOWN"
"EXOC6" -1.27066666666667 7.03011 -4.50413771648501 0.000534175389942388 0.00255470838597096 -0.435615557104104 -1.27066666666667 "DOWN"
"RASSF6" -1.285395 4.78878083333333 -4.5014878752003 0.000536840372460872 0.00256425342134006 -0.440650504011384 -1.285395 "DOWN"
"SMC6" -1.58975166666667 7.3377775 -4.49900422354681 0.000539350674148399 0.00257303676730366 -0.445370271092261 -1.58975166666667 "DOWN"
"HEY2" -1.071995 6.46982416666667 -4.49489784232352 0.000543527722279396 0.00258690065267641 -0.453175028186063 -1.071995 "DOWN"
"IGFBP4" -1.44796333333334 9.53498833333333 -4.49364624264072 0.000544807487970001 0.00258690065267641 -0.45555418222113 -1.44796333333334 "DOWN"
"U2SURP" -1.64931666666667 8.495045 -4.49346914150951 0.000544988825550484 0.00258690065267641 -0.455890843854264 -1.64931666666667 "DOWN"
"IRAK4" -1.17651166666667 7.37389416666667 -4.49177430190991 0.000546727360842195 0.0025920930983573 -0.459112808413144 -1.17651166666667 "DOWN"
"FRS2" -1.21722333333333 8.10857 -4.48925570875799 0.000549321465306653 0.00260012675108573 -0.463901257082971 -1.21722333333333 "DOWN"
"MIR4742" -2.2253 6.308125 -4.48498115486435 0.00055375328449585 0.00261569502149534 -0.472029552110971 -2.2253 "DOWN"
"ZNRF2" -1.48245333333334 7.563615 -4.48268795579064 0.000556146041120465 0.00262457097238131 -0.476390889737737 -1.48245333333334 "DOWN"
"HPSE2" -1.44866666666667 6.159155 -4.48177602528223 0.000557100524563737 0.0026274574893886 -0.478125386291824 -1.44866666666667 "DOWN"
"IQCK" -1.05117166666667 7.6050775 -4.47982851847505 0.000559144569740764 0.00263385616625274 -0.481829810765761 -1.05117166666667 "DOWN"
"LOC286437" -1.48507166666667 7.00814416666667 -4.47779837704169 0.000561283584007241 0.00264149670729597 -0.485691788990379 -1.48507166666667 "DOWN"
"USP3" -1.04912333333333 9.004655 -4.47674170569255 0.000562400261441308 0.00264512771014801 -0.487702065625243 -1.04912333333333 "DOWN"
"RBBP9" -1.65588000000001 9.16930666666667 -4.47518855913983 0.000564045769643523 0.00265052078277459 -0.490657053212993 -1.65588000000001 "DOWN"
"ZNF557" -1.04049 5.91434833333333 -4.47516979188004 0.000564065683286189 0.00265052078277459 -0.490692760803 -1.04049 "DOWN"
"TRIM2" -1.06990333333334 7.409945 -4.47390729267284 0.000565406968093453 0.00265519546781141 -0.493094933273552 -1.06990333333334 "DOWN"
"TMEM184C" -1.69657833333333 8.42494083333333 -4.47310459736366 0.000566261465741777 0.00265757983676973 -0.494622307223432 -1.69657833333333 "DOWN"
"RSL1D1" -2.25224166666667 9.32352916666667 -4.47260396225963 0.000566795084013595 0.00265764869702168 -0.495574948870689 -2.25224166666667 "DOWN"
"VPS52" -1.23497416666667 9.16437375 -4.4717037272857 0.000567755934272819 0.00266133423869534 -0.497288033298794 -1.23497416666667 "DOWN"
"KRCC1" -1.188435 8.12896916666667 -4.47041985943606 0.000569129156233271 0.00266695558139516 -0.499731272502424 -1.188435 "DOWN"
"PRRC2B" -1.09957833333334 8.6472575 -4.46776914523827 0.000571975203453089 0.00267701860107754 -0.504776137507345 -1.09957833333334 "DOWN"
"PIR-FIGF" -1.33038833333333 5.70611083333333 -4.46465870784765 0.00057533358003129 0.00268863204717062 -0.510696768534406 -1.33038833333333 "DOWN"
"HACD4" -1.490585 7.1150925 -4.46427188146261 0.000575752660798488 0.00268977043118538 -0.511433143327624 -1.490585 "DOWN"
"CBR1" -1.07655166666667 8.0216625 -4.4625947071252 0.000577573326572947 0.00269745397614568 -0.514626022038636 -1.07655166666667 "DOWN"
"EXPH5" -1.23486666666667 8.44413333333333 -4.46017326790582 0.000580212414825581 0.00270812830384248 -0.519236226672442 -1.23486666666667 "DOWN"
"DDX46" -1.55522166666667 8.09362583333333 -4.46001171811704 0.000580388927330543 0.00270812830384248 -0.519543821993701 -1.55522166666667 "DOWN"
"METTL7A" -1.60682833333333 7.6255775 -4.45562354960443 0.000585204770237365 0.00272727841842455 -0.527899920799041 -1.60682833333333 "DOWN"
"WDR72" -1.47209 5.81336666666667 -4.45505396718361 0.000585832879412171 0.00272937579806376 -0.528984666456205 -1.47209 "DOWN"
"IFT52" -1.005365 6.9700325 -4.4542920244371 0.00058667420191916 0.002732464955034 -0.530435799986105 -1.005365 "DOWN"
"ARNT" -1.12566333333334 9.58495833333333 -4.44799876302398 0.000593670923001854 0.00276169587489299 -0.542423426916915 -1.12566333333334 "DOWN"
"TRIM38" -1.50161833333333 8.23880916666667 -4.446069316477 0.000595833232959253 0.00276757296275713 -0.546099417325896 -1.50161833333333 "DOWN"
"STOX1" -1.18361666666667 5.155475 -4.44174916236339 0.000600704280805709 0.00278279406998136 -0.554331402953671 -1.18361666666667 "DOWN"
"REL" -1.10345666666667 9.43772166666667 -4.44171053791218 0.000600748015238016 0.00278279406998136 -0.554405008758069 -1.10345666666667 "DOWN"
"PDE8A" -1.12228333333333 8.00630666666667 -4.42807520082239 0.000616394301018377 0.00283982321791695 -0.580397871935358 -1.12228333333333 "DOWN"
"NCL" -1.34037166666667 8.65600083333333 -4.42526508801219 0.000619670722920642 0.00285148989520493 -0.585756797802281 -1.34037166666667 "DOWN"
"ATP13A5" -1.06062666666667 6.087325 -4.42466042371309 0.000620378068834718 0.00285242931027391 -0.586909992315267 -1.06062666666667 "DOWN"
"CRYZL2P" -1.237345 6.88861416666667 -4.42440153924974 0.000620681170387478 0.00285271393694131 -0.587403737505543 -1.237345 "DOWN"
"NCOR1" -1.59419833333334 9.0180325 -4.42173858055188 0.000623807833029435 0.00286193548778066 -0.592482881913731 -1.59419833333334 "DOWN"
"FBXL17" -1.29672333333334 7.72269333333333 -4.42044634889626 0.000625330928170163 0.00286720684026092 -0.594947820116394 -1.29672333333334 "DOWN"
"CIAO1" -1.02225000000001 8.03828833333333 -4.41753100076782 0.000628781211350021 0.00288044184326752 -0.60050939832431 -1.02225000000001 "DOWN"
"ARHGAP40" -1.01116083333334 7.61288541666667 -4.41726081012567 0.000629101970927263 0.00288105019730298 -0.601024875759692 -1.01116083333334 "DOWN"
"LEF1" -1.10389166666667 6.24233916666667 -4.41600454000432 0.000630595581180095 0.00288702779818653 -0.603421707627941 -1.10389166666667 "DOWN"
"TCAIM" -1.14653333333334 7.50296666666667 -4.41321156419535 0.00063392932696911 0.00289796263757308 -0.608750906653542 -1.14653333333334 "DOWN"
"RASSF2" -1.368655 8.03746916666667 -4.40910515534048 0.000638863826544414 0.00291776425374602 -0.616587464138552 -1.368655 "DOWN"
"TMEM126B" -1.14832166666667 7.09735416666667 -4.40463639367465 0.000644278744897784 0.00293738982801702 -0.62511718876514 -1.14832166666667 "DOWN"
"SRFBP1" -1.60149166666667 7.9129525 -4.40319862770211 0.000646030962057133 0.00294201580800163 -0.627861884245499 -1.60149166666667 "DOWN"
"PLK4" -1.069305 5.80769583333333 -4.40317389769103 0.000646061143641276 0.00294201580800163 -0.627909095403029 -1.069305 "DOWN"
"TADA2A" -1.23599166666667 7.4363975 -4.39937323753062 0.000650716947645716 0.00295819130751809 -0.635165423434124 -1.23599166666667 "DOWN"
"PSAT1" -1.53656666666667 8.94198833333333 -4.39590234870338 0.000654998981279998 0.00297476278075846 -0.641793228867123 -1.53656666666667 "DOWN"
"ZNF292" -1.19162666666667 8.11921833333333 -4.39191368056807 0.000659955666870391 0.00299284037331046 -0.649411031448081 -1.19162666666667 "DOWN"
"FBXW2" -1.464555 8.6637825 -4.39000590399562 0.000662340090459736 0.00299921681139345 -0.653055101079844 -1.464555 "DOWN"
"LINC00597" -1.37250833333334 5.74303083333333 -4.3864420811007 0.000666818115851951 0.0030159303864794 -0.659863238683943 -1.37250833333334 "DOWN"
"XRN1" -1.36790666666667 9.09064666666667 -4.38438655842306 0.000669415096801529 0.00302499840913144 -0.663790491335944 -1.36790666666667 "DOWN"
"USP24" -1.48545166666667 8.4239625 -4.38012784056339 0.00067482883430177 0.00304318222188218 -0.671928278481947 -1.48545166666667 "DOWN"
"COX18" -1.09558833333334 7.40243083333333 -4.37837209085962 0.000677073875112808 0.00305151083732112 -0.675283706350391 -1.09558833333334 "DOWN"
"PARN" -1.25696 8.486665 -4.37602604852951 0.000680085723093078 0.00306328356261261 -0.679767653570773 -1.25696 "DOWN"
"ZNF195" -1.09018666666667 5.85816333333333 -4.37118723736382 0.000686341442425962 0.00308601983851721 -0.689017447141621 -1.09018666666667 "DOWN"
"PCDHB18P" -1.29893666666667 6.42616666666667 -4.36992958087005 0.000687977049636107 0.00309156030982769 -0.691421884966295 -1.29893666666667 "DOWN"
"MANSC1" -1.19815166666667 8.26354083333333 -4.36949724828927 0.000688540233336119 0.00309242612483534 -0.692248466243231 -1.19815166666667 "DOWN"
"MIR644A" -2.59033833333333 7.6843525 -4.36745025027516 0.000691213234500164 0.00310064865625359 -0.696162355996184 -2.59033833333333 "DOWN"
"PEAK1" -1.43783833333334 8.04988916666667 -4.35629500749537 0.000705968861094417 0.00314988433536386 -0.717497478131234 -1.43783833333334 "DOWN"
"LCE1A" -3.06966333333334 10.5188516666667 -4.35408388901045 0.000708931929274151 0.003156116355479 -0.721727610517283 -3.06966333333334 "DOWN"
"SRBD1" -1.00360333333333 7.46396166666667 -4.35118029915963 0.000712842418759442 0.00316984293436168 -0.727283135501775 -1.00360333333333 "DOWN"
"CNTNAP3B" -1.16149166666667 6.67491916666667 -4.35024514301134 0.000714106588017908 0.00317362301569687 -0.729072545414968 -1.16149166666667 "DOWN"
"HMGN3" -1.06181 8.16796166666667 -4.34985123707746 0.000714639771234668 0.00317507200390869 -0.729826301150617 -1.06181 "DOWN"
"ABI2" -1.20972833333333 7.91488083333333 -4.34792383903714 0.000717254573189552 0.00318384359458751 -0.733514642910235 -1.20972833333333 "DOWN"
"PHF11" -1.18697666666667 7.52509333333333 -4.34630381480371 0.000719459993756334 0.00318827236747864 -0.736615018244633 -1.18697666666667 "DOWN"
"TP53" -1.48102166666667 7.92051583333333 -4.34471085066433 0.000721635382761864 0.00319596277000111 -0.739663815994088 -1.48102166666667 "DOWN"
"ZNF780A" -1.01330666666667 6.06342833333333 -4.34292522958565 0.000724081918379744 0.00320494589804352 -0.743081589343236 -1.01330666666667 "DOWN"
"NUP107" -1.29513666666667 6.92732166666667 -4.34047195709711 0.000727457153787702 0.00321643450292496 -0.747777707156358 -1.29513666666667 "DOWN"
"GPR135" -1.47923333333333 5.679915 -4.3401244678614 0.000727936540360561 0.00321643450292496 -0.748442919710405 -1.47923333333333 "DOWN"
"PLGLA" -1.17726166666667 5.32113083333333 -4.3393477181278 0.000729009298945693 0.00321839128290311 -0.749929918351985 -1.17726166666667 "DOWN"
"WASH5P" -1.2093 8.553575 -4.33827560595191 0.000730492652034942 0.00322215579004075 -0.751982435248908 -1.2093 "DOWN"
"RBM15" -1.10211666666667 7.00432333333333 -4.33598293141465 0.000733675184067779 0.00323154402913532 -0.756371984364372 -1.10211666666667 "DOWN"
"C2orf74" -1.05559166666667 5.63380416666667 -4.33556062141281 0.000734262960114797 0.00323269808090319 -0.757180584567822 -1.05559166666667 "DOWN"
"IPO11" -1.28253166666667 7.3921825 -4.33408889808953 0.000736315111879527 0.00323666132345552 -0.759998617399537 -1.28253166666667 "DOWN"
"CHML" -1.29415166666667 7.0116775 -4.3334681776055 0.000737182405230302 0.00323768822560747 -0.761187215840137 -1.29415166666667 "DOWN"
"LCE6A" -3.56882 9.82310666666667 -4.33331424990208 0.000737397641274872 0.00323770582797515 -0.761481972055676 -3.56882 "DOWN"
"MED13L" -1.51125833333333 9.87275416666667 -4.32762398972146 0.000745399844002699 0.00326033682750052 -0.772379594976043 -1.51125833333333 "DOWN"
"VIRMA" -1.167275 7.72015083333333 -4.32575553012876 0.000748046899900292 0.00326854700161678 -0.77595851775903 -1.167275 "DOWN"
"RFESD" -1.12777166666667 5.67257416666667 -4.32510459766129 0.000748971349300918 0.00327072160743147 -0.777205405837393 -1.12777166666667 "DOWN"
"SMC2" -1.254215 7.1136425 -4.32489782549454 0.000749265251525936 0.00327107313454558 -0.77760149358912 -1.254215 "DOWN"
"MIR623" -1.21879833333333 6.60644916666667 -4.32091182207506 0.000754954136092938 0.00328865163377601 -0.785237654005783 -1.21879833333333 "DOWN"
"UBR2" -1.769675 9.01888583333333 -4.31878045592855 0.000758014270148353 0.00329799680182627 -0.789321325679331 -1.769675 "DOWN"
"ATXN2" -1.210765 8.0491875 -4.31750816133741 0.00075984706190692 0.0033022216515195 -0.791759199172596 -1.210765 "DOWN"
"KIAA1109" -1.54981333333334 8.797095 -4.31242532751493 0.000767214696367337 0.00332763635142007 -0.801499819119291 -1.54981333333334 "DOWN"
"GRAMD1C" -1.37668 7.96382666666667 -4.3004264113745 0.000784900217935357 0.00338709193145078 -0.824502340107974 -1.37668 "DOWN"
"VPS13D" -1.46901833333333 9.34879083333333 -4.29403736384243 0.000794487745705732 0.00342371584716016 -0.836755060409272 -1.46901833333333 "DOWN"
"NBAS" -1.176765 8.48987416666667 -4.293020630502 0.000796024547070227 0.00342859375678486 -0.838705213172245 -1.176765 "DOWN"
"NUP155" -1.37350333333334 8.56896166666667 -4.29298178475085 0.000796083323355775 0.00342859375678486 -0.838779723136312 -1.37350333333334 "DOWN"
"FIP1L1" -1.125155 9.0071425 -4.28796631973668 0.000803709675874713 0.0034546443947862 -0.848400857625141 -1.125155 "DOWN"
"PRPF39" -1.71075666666667 7.84261166666667 -4.28765381794477 0.000804187334985514 0.00345565996929615 -0.849000392072287 -1.71075666666667 "DOWN"
"NUFIP1" -1.0284 6.777545 -4.28751681213258 0.000804396840452026 0.00345565996929615 -0.84926323998943 -1.0284 "DOWN"
"GSTT2B" -1.80194666666667 7.87491833333333 -4.2849181056427 0.000808381355172741 0.00346888841323846 -0.854249174886105 -1.80194666666667 "DOWN"
"ATE1" -1.26861333333334 7.77245 -4.2832124781771 0.000811007565475319 0.00347432195740796 -0.857521910884212 -1.26861333333334 "DOWN"
"C21orf91" -1.06337833333333 7.69571083333333 -4.28197608649571 0.000812916760955292 0.00348114858526534 -0.85989442272913 -1.06337833333333 "DOWN"
"UFL1" -1.43656166666667 8.64656083333333 -4.28112900691925 0.000814227460353896 0.00348422069020227 -0.861519951174166 -1.43656166666667 "DOWN"
"MEF2A" -1.63682833333334 8.7847725 -4.27879905744298 0.000817843845901597 0.00349506734942904 -0.865991359594335 -1.63682833333334 "DOWN"
"COLEC12" -1.68568666666667 7.04795833333333 -4.27843111294647 0.00081841645174127 0.00349590416051725 -0.866697520134995 -1.68568666666667 "DOWN"
"GIN1" -1.34644 5.556025 -4.27712798622246 0.000820447731965595 0.00350123139184912 -0.869198569100063 -1.34644 "DOWN"
"ZNF418" -1.03139333333334 5.48494666666667 -4.27698751475519 0.000820667004495826 0.00350123139184912 -0.869468179164477 -1.03139333333334 "DOWN"
"ARL17B" -1.113365 7.93927083333333 -4.27622770930615 0.000821854086910926 0.00350316447279496 -0.870926516973353 -1.113365 "DOWN"
"GOLPH3L" -1.60236 7.68082333333333 -4.27109339445132 0.000829922088521947 0.00352970193475705 -0.880782248193618 -1.60236 "DOWN"
"TMEM68" -1.16624 6.46526833333333 -4.26621177828533 0.000837668511609896 0.00355596897559893 -0.89015475227685 -1.16624 "DOWN"
"ARRDC3" -1.33294666666667 10.10256 -4.26617818542868 0.000837722075344972 0.00355596897559893 -0.890219255410455 -1.33294666666667 "DOWN"
"LCE1B" -3.88555833333334 8.60098083333333 -4.26587487117308 0.000838205868670181 0.00355703752906327 -0.890801666402601 -3.88555833333334 "DOWN"
"RSRP1" -1.16916333333333 7.82395833333333 -4.26479336229734 0.000839933239296425 0.00356239532150958 -0.892878389501024 -1.16916333333333 "DOWN"
"GSTM2" -1.04370833333334 6.75041916666667 -4.25824862772597 0.00085046474661842 0.00359783046865844 -0.905447516876192 -1.04370833333334 "DOWN"
"MIR4263" -1.214555 4.46022583333333 -4.2581502707419 0.000850624049427618 0.00359783046865844 -0.905636435326275 -1.214555 "DOWN"
"ASAP1-IT2" -1.23645833333334 6.6091375 -4.25673070842803 0.000852926646062817 0.00360652679471748 -0.908363129339138 -1.23645833333334 "DOWN"
"LIX1L" -1.02719166666667 7.74620583333333 -4.25463292714529 0.000856341078468924 0.00361813346519625 -0.912392819947788 -1.02719166666667 "DOWN"
"DARS1" -1.00443833333334 9.33098416666667 -4.25460924098363 0.000856379711099426 0.00361813346519625 -0.912438321266706 -1.00443833333334 "DOWN"
"LCE1C" -3.48659 9.674105 -4.25351052745969 0.000858173705819716 0.00362371530655774 -0.914549005040227 -3.48659 "DOWN"
"SCFD2" -1.41573333333334 8.67742833333333 -4.25149508904973 0.000861474587581862 0.00363264992529705 -0.918420995625533 -1.41573333333334 "DOWN"
"M6PR" -1.07226666666667 8.20893166666667 -4.24455678081767 0.000872938238448905 0.00367290620887862 -0.931752923978665 -1.07226666666667 "DOWN"
"MIR3939" -1.03036333333333 6.809335 -4.24153076216379 0.000877986876621954 0.00369212149378911 -0.937568511703517 -1.03036333333333 "DOWN"
"TENT2" -1.60571333333334 9.36061 -4.24134992307954 0.000878289538518525 0.00369238125244431 -0.937916080507813 -1.60571333333334 "DOWN"
"CCNT2" -1.34081333333334 7.60305833333333 -4.24071952478493 0.000879345444931569 0.00369479358001949 -0.939127711038894 -1.34081333333334 "DOWN"
"TOP2B" -2.00186166666667 8.58432916666667 -4.23511309989636 0.000888793676411541 0.00372530201586987 -0.94990457663281 -2.00186166666667 "DOWN"
"OTUD4" -1.022025 7.70763583333333 -4.23486251987214 0.000889218393197945 0.00372606329440626 -0.950386303566269 -1.022025 "DOWN"
"LANCL1" -1.40873333333334 8.33435166666667 -4.23315063014732 0.000892125517191402 0.00373416164049967 -0.953677443183046 -1.40873333333334 "DOWN"
"RNF13" -1.13359166666667 9.22869416666667 -4.2308811589995 0.000895994580595026 0.00374830920615736 -0.958040869717948 -1.13359166666667 "DOWN"
"FZD1" -1.21931166666667 8.22935416666667 -4.22097822109887 0.000913080145534533 0.00379801695271461 -0.977085203140463 -1.21931166666667 "DOWN"
"MAMDC2" -1.79331 6.8244 -4.21514089192955 0.000923307695344694 0.00383016518382773 -0.988314241326745 -1.79331 "DOWN"
"ARMC8" -1.04575833333334 7.96452416666667 -4.21197009270446 0.000928912464183695 0.00385028941346882 -0.99441479148025 -1.04575833333334 "DOWN"
"TMEM267" -1.22381666666667 6.50911166666667 -4.21151477275518 0.00092972016054559 0.00385259546386667 -0.995290875486364 -1.22381666666667 "DOWN"
"EIF2AK4" -1.06915166666667 7.74399083333333 -4.2088957011784 0.000934380180056073 0.00386563546555992 -1.00033053044211 -1.06915166666667 "DOWN"
"DOCK7" -1.39591666666667 7.92920666666667 -4.20408960279524 0.000942993975580107 0.00388867679787245 -1.00957974223419 -1.39591666666667 "DOWN"
"NCOA1" -1.35236333333333 9.25172166666667 -4.20051188529125 0.000949459087964586 0.00391007761964567 -1.01646601126189 -1.35236333333333 "DOWN"
"QRICH1" -1.27821666666667 8.59969333333333 -4.20018884169979 0.000950045078926703 0.0039114399596531 -1.01708783829234 -1.27821666666667 "DOWN"
"OSBP" -1.23963166666667 9.18598583333333 -4.19681337920016 0.000956190314176883 0.00393146060507062 -1.02358570207237 -1.23963166666667 "DOWN"
"ICE1" -1.43019833333334 7.01504416666667 -4.19408240007071 0.000961192079890964 0.0039446190630706 -1.02884349145942 -1.43019833333334 "DOWN"
"FASTKD3" -1.04685 6.24515 -4.19171367563822 0.000965552124430326 0.00395827305784114 -1.03340426857023 -1.04685 "DOWN"
"DIP2A-IT1" -1.56324166666667 5.73132083333333 -4.18867000312978 0.000971184342421348 0.00397817039033523 -1.03926516434768 -1.56324166666667 "DOWN"
"ZNRF3" -1.02083166666667 7.17998416666667 -4.18461743379716 0.000978735868801829 0.00399858398439528 -1.04706977155615 -1.02083166666667 "DOWN"
"RBL1" -1.11164 6.70221666666667 -4.18459568373917 0.000978776559854586 0.00399858398439528 -1.04711166173492 -1.11164 "DOWN"
"SNUPN" -1.07563 6.88661666666667 -4.18428422996362 0.000979359432991124 0.00399883361451464 -1.04771151902411 -1.07563 "DOWN"
"PLPP3" -1.536135 8.30656416666667 -4.17887516376774 0.000989539286686197 0.00403073563282647 -1.05813037970252 -1.536135 "DOWN"
"STAG3L2" -1.18272833333334 6.4779925 -4.17703113004741 0.000993034519707195 0.0040385335946065 -1.06168277972888 -1.18272833333334 "DOWN"
"RAI14" -1.155495 6.84032416666667 -4.1723613956998 0.00100194243224809 0.00406886405659465 -1.07067971005965 -1.155495 "DOWN"
"PRRC1" -1.05256 9.89607 -4.16954580923395 0.00100735297846208 0.00408268282756921 -1.07610505438386 -1.05256 "DOWN"
"MSH3" -1.461055 8.2513925 -4.1648697101972 0.00101640508067382 0.00411139452222295 -1.08511657555648 -1.461055 "DOWN"
"TBX18" -1.23171833333334 7.6212475 -4.16477819595176 0.00101658306623336 0.00411139452222295 -1.08529295119322 -1.23171833333334 "DOWN"
"CDK4" -1.01704666666667 8.30527 -4.15558906379671 0.00103461873176136 0.0041645577522159 -1.10300598651648 -1.01704666666667 "DOWN"
"ENY2" -1.03444833333334 7.29058916666667 -4.1452546980324 0.00105529471702315 0.00423071503696217 -1.12293313741331 -1.03444833333334 "DOWN"
"PMPCB" -1.29403666666667 9.16840833333333 -4.14483729756786 0.00105613865859827 0.00423228584548869 -1.1237381305912 -1.29403666666667 "DOWN"
"PPA2" -1.476695 6.8248475 -4.13900582456876 0.00106800194447284 0.00426866592043797 -1.13498579694272 -1.476695 "DOWN"
"FAT2" -1.71134666666667 8.759455 -4.13759656702171 0.00107088931809501 0.00427797536298159 -1.13770427808185 -1.71134666666667 "DOWN"
"PLPPR4" -1.35764333333334 6.41903 -4.13587788632142 0.00107442149169093 0.00428761588769555 -1.1410198116304 -1.35764333333334 "DOWN"
"METTL16" -1.06138333333334 7.01281666666667 -4.13382178697113 0.00107866281281532 0.00429671091341818 -1.14498650952823 -1.06138333333334 "DOWN"
"PTDSS1" -1.10815333333333 8.75806833333333 -4.13266376377143 0.00108105913475456 0.00430401932922544 -1.14722072498957 -1.10815333333333 "DOWN"
"ZFP1" -1.25799666666667 6.5017 -4.13192986878786 0.00108258062380213 0.00430560347733239 -1.14863669834906 -1.25799666666667 "DOWN"
"LINC00842" -1.36354333333334 6.87855333333333 -4.12977353908626 0.00108706377447615 0.00431899060700439 -1.15279730548754 -1.36354333333334 "DOWN"
"LCE4A" -1.15419166666667 7.17951083333333 -4.12694982527085 0.00109296325379466 0.00433340423025466 -1.15824605990962 -1.15419166666667 "DOWN"
"TRMT1L" -1.31801666666667 6.68478 -4.12583064532668 0.00109531058664995 0.00434046553055077 -1.1604058129939 -1.31801666666667 "DOWN"
"PHF6" -1.460685 6.87147416666667 -4.12498997132724 0.00109707718792073 0.00434409690944173 -1.16202816651937 -1.460685 "DOWN"
"HNRNPH3" -1.37578333333333 8.83 -4.12023430101834 0.00110712593942523 0.00436921380007979 -1.17120660053831 -1.37578333333333 "DOWN"
"LOC283299" -2.1591 5.679475 -4.11053093860815 0.00112792281161461 0.0044387165228315 -1.18993837602626 -2.1591 "DOWN"
"C8orf88" -1.52183166666667 6.91123083333333 -4.11022733613433 0.0011285799329157 0.00443954127794392 -1.19052455539409 -1.52183166666667 "DOWN"
"LIPT1" -1.02765833333333 5.60740583333333 -4.11016649644929 0.00112871166232695 0.00443954127794392 -1.1906420220651 -1.02765833333333 "DOWN"
"TULP3" -1.15733333333333 8.63831833333333 -4.10239249937579 0.00114567412467104 0.00448478172217492 -1.20565355991586 -1.15733333333333 "DOWN"
"TLR4" -1.03295666666667 6.73085333333333 -4.10234762924613 0.00114577278340534 0.00448478172217492 -1.2057402143714 -1.03295666666667 "DOWN"
"GGCT" -1.24640666666667 7.30387333333333 -4.10190305428437 0.00114675076839804 0.00448631847320194 -1.20659879653159 -1.24640666666667 "DOWN"
"FMO1" -1.46671 6.03269 -4.09788421379611 0.00115563039584703 0.00451529510770923 -1.21436068732754 -1.46671 "DOWN"
"SCCPDH" -1.28880166666667 6.5667725 -4.09743784519894 0.00115662098372688 0.00451801387323284 -1.21522285198913 -1.28880166666667 "DOWN"
"IMPDH2" -1.11916833333334 8.90372416666667 -4.09697336520998 0.00115765268818806 0.00452048385309292 -1.2161200114869 -1.11916833333334 "DOWN"
"ZNF471" -1.18156333333334 5.29858833333333 -4.09559209401037 0.00116072634593726 0.00452367491241452 -1.21878806099774 -1.18156333333334 "DOWN"
"FOXJ3" -1.132145 9.11835583333333 -4.09015593532799 0.00117290451002793 0.00456185748026087 -1.22928958201931 -1.132145 "DOWN"
"GALNT12" -1.06563166666667 6.69108083333333 -4.08638398358873 0.00118143133203292 0.00459036234661612 -1.2365772203788 -1.06563166666667 "DOWN"
"SNX13" -1.00649833333333 7.96069416666667 -4.08217029172419 0.00119103185418071 0.00461829907940346 -1.24471930476198 -1.00649833333333 "DOWN"
"PCAT19" -1.13470666666667 6.82323833333333 -4.07877190888433 0.00119883294737584 0.00464502310853814 -1.25128672016675 -1.13470666666667 "DOWN"
"EDNRB" -1.02570666666667 7.523885 -4.07462536114939 0.00120842239037936 0.00467390825125783 -1.25930086947941 -1.02570666666667 "DOWN"
"CSRP2" -1.25174833333333 8.63466916666667 -4.07186079818078 0.00121485941500797 0.00469406733381452 -1.26464456198155 -1.25174833333333 "DOWN"
"PRPF18" -1.22800833333334 6.9648775 -4.07131817953786 0.00121612696733666 0.00469778078511501 -1.26569345390911 -1.22800833333334 "DOWN"
"MBD4" -1.34606 7.74817333333333 -4.07022084126746 0.00121869447935174 0.00470532719886738 -1.26781468005829 -1.34606 "DOWN"
"MIR590" -2.48970666666667 7.34091833333333 -4.06826178157414 0.00122329202199279 0.00471951173247054 -1.27160183855507 -2.48970666666667 "DOWN"
"NDRG3" -1.13248166666667 8.09638416666667 -4.06480270573268 0.00123145322087016 0.00474659174289205 -1.27828928142885 -1.13248166666667 "DOWN"
"HS3ST6" -1.58229166666667 7.25925916666667 -4.06476191113946 0.00123154980176681 0.00474659174289205 -1.27836815374894 -1.58229166666667 "DOWN"
"FNDC1" -1.77420666666667 6.92747 -4.05102061111897 0.00126452747062949 0.00484445815291399 -1.30494084552833 -1.77420666666667 "DOWN"
"EDNRA" -1.25246333333334 8.48622833333333 -4.04979953211457 0.00126750131492374 0.00485463771992779 -1.30730264839324 -1.25246333333334 "DOWN"
"OMA1" -1.17172333333334 6.90787833333333 -4.04814925758214 0.00127153180843716 0.00486642685636074 -1.31049472695699 -1.17172333333334 "DOWN"
"GPX8" -1.17450333333333 6.30330166666667 -4.04776028025203 0.00127248372290067 0.00486885434463841 -1.31124713609588 -1.17450333333333 "DOWN"
"DAPL1" -2.56971333333334 9.21551 -4.04720440661319 0.00127384533580664 0.00487163206268569 -1.3123223913758 -2.56971333333334 "DOWN"
"SMURF2P1-LRRC37BP1" -1.22391111111111 7.82371666666667 -4.04611727391639 0.00127651257899246 0.00487696530677879 -1.31442533688636 -1.22391111111111 "DOWN"
"KCTD3" -1.44494833333334 8.4795725 -4.04591413205802 0.00127701161400981 0.00487765612248752 -1.31481830082038 -1.44494833333334 "DOWN"
"MIR3145" -1.21648833333333 3.7427975 -4.04421571196012 0.00128119174510772 0.00489118482416216 -1.31810386442515 -1.21648833333333 "DOWN"
"PLPP1" -1.34016666666667 9.93323333333333 -4.04075631603037 0.00128974932421157 0.00491895437708755 -1.32479648299131 -1.34016666666667 "DOWN"
"PTGIS" -1.8799 7.21476 -4.03962457660268 0.00129256160960192 0.00492600307110349 -1.32698610811003 -1.8799 "DOWN"
"SAMD12" -1.04769 5.93810333333333 -4.03810284009245 0.00129635290028129 0.00493554328254138 -1.32993038478472 -1.04769 "DOWN"
"GCFC2" -1.234675 7.19065916666667 -4.0347185818934 0.00130482536198164 0.00495794822718261 -1.33647873365328 -1.234675 "DOWN"
"TWIST1" -1.034635 5.11314416666667 -4.03336203656675 0.00130823734670588 0.00496844946737058 -1.3391037419858 -1.034635 "DOWN"
"COG6" -1.41117666666667 7.43560333333333 -4.03274797696471 0.00130978482982439 0.00497186277155728 -1.34029202126255 -1.41117666666667 "DOWN"
"RMND5A" -1.13926166666667 9.3694625 -4.02620151480351 0.00132639933539044 0.00501135050847046 -1.3529614382693 -1.13926166666667 "DOWN"
"TARDBP" -1.34795166666667 7.7460825 -4.02368619136495 0.00133284025413295 0.00503196438801719 -1.35782995383019 -1.34795166666667 "DOWN"
"METTL2A" -1.14097666666667 7.86522166666667 -4.01955806895315 0.00134348043532255 0.00506332718433616 -1.36582081541463 -1.14097666666667 "DOWN"
"MIR3198-1" -1.07409166666667 5.9873475 -4.01681185620547 0.00135060684282836 0.00508453973925748 -1.37113717809511 -1.07409166666667 "DOWN"
"C10orf88" -1.106515 8.00881083333333 -4.01489264200859 0.00135561013126875 0.00509909008394785 -1.37485279069043 -1.106515 "DOWN"
"NOL9" -1.11215833333334 8.31456416666667 -4.01356126671765 0.0013590920860576 0.00511093314403603 -1.37743045224301 -1.11215833333334 "DOWN"
"LOC389834" -1.33827333333334 6.09809666666667 -4.01192816637622 0.00136337563646464 0.00512254533672387 -1.38059240234055 -1.33827333333334 "DOWN"
"FZD7" -1.0166 6.91521 -4.01165149624383 0.00136410269637519 0.00512349084294021 -1.38112809436281 -1.0166 "DOWN"
"ZNF429" -1.49854166666667 6.29112416666667 -4.01086028138926 0.00136618411430952 0.00513005147088102 -1.38266007521483 -1.49854166666667 "DOWN"
"BCHE" -1.34446833333334 4.8552225 -4.00512324382498 0.00138137377615738 0.0051739064691248 -1.39376928371387 -1.34446833333334 "DOWN"
"MAP3K2" -1.46052333333333 7.21790166666667 -4.0039533762397 0.0013844923092921 0.00518356084924996 -1.39603481751735 -1.46052333333333 "DOWN"
"EIF2AK1" -1.028035 8.4962825 -4.0021713628077 0.00138925648685342 0.0051957344031721 -1.39948594595704 -1.028035 "DOWN"
"SOS1" -1.45223 8.40483 -4.00069863663084 0.00139320643804209 0.00520679189619045 -1.40233821231239 -1.45223 "DOWN"
"ARHGAP11B" -1.05209 6.765555 -3.99892747311847 0.00139797202808502 0.00521557099204036 -1.40576861042694 -1.05209 "DOWN"
"VPS13A" -1.38856833333334 8.66334916666667 -3.99304566833779 0.00141391782229698 0.00526415651692206 -1.41716161215581 -1.38856833333334 "DOWN"
"AGGF1" -1.308 7.90962833333333 -3.99036030448396 0.00142125963994062 0.00528763780607034 -1.42236369172637 -1.308 "DOWN"
"FBXL3" -1.19400666666667 8.51147333333333 -3.98190813086285 0.00144462330093729 0.00534859564173113 -1.43873945849838 -1.19400666666667 "DOWN"
"ERI2" -1.03031 7.13488833333333 -3.96716385160645 0.00148632343173991 0.00546733034838238 -1.467313909971 -1.03031 "DOWN"
"LAPTM4B" -1.4552 9.30092666666667 -3.96685662353041 0.00148720530152595 0.00546926172307817 -1.46790942445386 -1.4552 "DOWN"
"INTS8" -1.083685 6.82514416666667 -3.96108552443009 0.00150387038451935 0.00551731097508678 -1.47909660221928 -1.083685 "DOWN"
"OTUD6B" -1.63414333333334 7.97519166666667 -3.95659900345886 0.00151695770819735 0.0055546889037862 -1.48779467116381 -1.63414333333334 "DOWN"
"FHOD3" -1.00297166666667 6.91571083333333 -3.95411061582403 0.00152426650067413 0.00557346300628175 -1.49261931838998 -1.00297166666667 "DOWN"
"PALMD" -1.99391166666667 9.8814775 -3.94779935387165 0.00154296537508856 0.00562840867904745 -1.50485721013493 -1.99391166666667 "DOWN"
"IPO9" -1.256305 8.43669083333333 -3.94071277538282 0.00156424069200736 0.00568976775678425 -1.5186005202065 -1.256305 "DOWN"
"LRRC58" -1.52158 9.125335 -3.93640077536213 0.00157733249475631 0.00572787312950123 -1.52696400653395 -1.52158 "DOWN"
"DPP8" -1.31132666666667 7.842155 -3.93094093723898 0.0015940699027201 0.00577770240456224 -1.53755492938789 -1.31132666666667 "DOWN"
"ZNF146" -1.42762333333334 7.45320333333333 -3.93028551167762 0.00159609129267489 0.00578366130830278 -1.53882639777592 -1.42762333333334 "DOWN"
"FBXO28" -1.115875 8.77394416666667 -3.92887376874462 0.00160045412246925 0.00578988925872283 -1.54156511543925 -1.115875 "DOWN"
"MLIP-IT1" -1.31119166666667 6.9394375 -3.92874212750301 0.00160086156451826 0.00578999671093345 -1.54182049765415 -1.31119166666667 "DOWN"
"MIR5047" -2.12305166666667 9.02158083333333 -3.92846609317231 0.00160171626053298 0.00579035538713433 -1.54235600278282 -2.12305166666667 "DOWN"
"ALCAM" -1.11646333333334 6.85151666666667 -3.92785072707538 0.001603623319642 0.00579588263227365 -1.54354982087177 -1.11646333333334 "DOWN"
"COG1" -1.24855166666667 8.18113583333333 -3.92670626715418 0.0016071762392494 0.00580325026977969 -1.54577012857627 -1.24855166666667 "DOWN"
"CLASP2" -1.01562666666667 7.33437 -3.92626200173277 0.00160855760298516 0.00580626852151982 -1.54663203930231 -1.01562666666667 "DOWN"
"SAMM50" -1.35408 8.68927833333333 -3.92619381349912 0.00160876972931202 0.00580626852151982 -1.54676433067754 -1.35408 "DOWN"
"MTMR4" -1.03210833333334 8.1441325 -3.91982184107648 0.00162871876199224 0.0058603584388562 -1.55912736007165 -1.03210833333334 "DOWN"
"OXR1" -1.2954275 7.92959125 -3.91942436094787 0.00162997150420677 0.00586070917581078 -1.55989861265362 -1.2954275 "DOWN"
"MARF1" -1.17274166666667 8.71805583333333 -3.91520311836577 0.001643336456387 0.00590045940583274 -1.56808970635976 -1.17274166666667 "DOWN"
"OVCH2" -1.81156833333334 6.2375925 -3.91187377579803 0.00165395637985931 0.00593090597924235 -1.574550607639 -1.81156833333334 "DOWN"
"DPRXP4" -1.118245 6.45834916666667 -3.90312717625823 0.00168219107477633 0.00600607162733694 -1.59152623433362 -1.118245 "DOWN"
"GPNMB" -1.62286833333334 10.3415491666667 -3.90296540386234 0.00168271789408098 0.00600607162733694 -1.59184023373577 -1.62286833333334 "DOWN"
"RSPRY1" -1.307605 8.18269583333333 -3.90289775078672 0.00168293825935622 0.00600607162733694 -1.59197154830511 -1.307605 "DOWN"
"STXBP5" -1.81203 8.75777666666667 -3.90197585225798 0.00168594407966506 0.00601259908169055 -1.5937609697894 -1.81203 "DOWN"
"PRPF38A" -1.18855833333334 9.0341575 -3.90103731760582 0.00168900976641245 0.00601556487178656 -1.59558271499959 -1.18855833333334 "DOWN"
"MIR3978" -1.18792666666667 7.920655 -3.90101637744049 0.00168907823144835 0.00601556487178656 -1.59562336133947 -1.18792666666667 "DOWN"
"NUDT21" -1.15564 9.85263 -3.90085256828027 0.00168961391230081 0.00601588897740924 -1.59594132705423 -1.15564 "DOWN"
"ANKRD17" -1.23946666666667 9.37450833333333 -3.90054461149999 0.00169062144688955 0.00601807838781304 -1.59653909668952 -1.23946666666667 "DOWN"
"GPD2" -1.191245 7.61683583333333 -3.89978844413338 0.00169309798126327 0.00602409606703886 -1.5980068952212 -1.191245 "DOWN"
"MIR1972-1" -1.190995 5.4516725 -3.89681516719048 0.00170287173204244 0.00605056070195329 -1.60377853696658 -1.190995 "DOWN"
"TESK2" -1.12203333333333 7.28622333333333 -3.89235683492476 0.00171763509541144 0.00608878601814676 -1.61243353579901 -1.12203333333333 "DOWN"
"EGFR" -1.38363 10.192985 -3.88806923324847 0.00173195621965693 0.0061253864639828 -1.62075777461579 -1.38363 "DOWN"
"NIN" -1.20109166666667 8.2574725 -3.88762893988362 0.00173343373077861 0.00612615443108319 -1.62161262722366 -1.20109166666667 "DOWN"
"RYK" -1.35006166666667 9.4674525 -3.88739518618409 0.00173421867017089 0.00612632029877376 -1.62206647507818 -1.35006166666667 "DOWN"
"UBR3" -1.50979666666667 8.490665 -3.88712323625775 0.00173513232766227 0.00612813555723669 -1.62259448581998 -1.50979666666667 "DOWN"
"CD163" -1.27244666666667 5.72238333333333 -3.88545649019305 0.00174074274807281 0.00614228932837478 -1.62583065315699 -1.27244666666667 "DOWN"
"UBA5" -1.208625 6.82001083333333 -3.88342343812796 0.00174761123453711 0.00616368729935224 -1.62977817640671 -1.208625 "DOWN"
"TTC27" -1.063905 7.77335416666667 -3.87964548978247 0.00176044816337305 0.00619655371012174 -1.63711410411031 -1.063905 "DOWN"
"MIR576" -1.80414833333333 4.7680175 -3.87743942414877 0.00176798847028636 0.00621553377810765 -1.64139801812514 -1.80414833333333 "DOWN"
"FBXO4" -1.28599 7.021875 -3.87698030527057 0.00176956186746383 0.00621963868481669 -1.64228959287357 -1.28599 "DOWN"
"RABGAP1" -1.27032166666667 9.0235275 -3.87663003592846 0.00177076319779741 0.00622100808980948 -1.64296979478863 -1.27032166666667 "DOWN"
"SECISBP2L" -1.11942 8.46997833333333 -3.87536221422435 0.00177511844217844 0.00623345142765432 -1.64543186320434 -1.11942 "DOWN"
"PAMR1" -1.52305666666667 6.34632166666667 -3.87068225516779 0.00179128987999499 0.00627504221809641 -1.65452066524508 -1.52305666666667 "DOWN"
"PTEN" -1.50074 7.84870333333333 -3.86857394515633 0.00179862405351246 0.00629199052971471 -1.6586153895347 -1.50074 "DOWN"
"SOCS4" -1.06832833333334 7.19698416666667 -3.86796070796299 0.00180076306031929 0.00629609858316015 -1.65980643640354 -1.06832833333334 "DOWN"
"TMX3" -1.18634166666667 7.23699916666667 -3.86469212774089 0.00181220786770794 0.00632457244904992 -1.66615497714788 -1.18634166666667 "DOWN"
"NLK" -1.25383666666667 8.39073666666667 -3.8644435519881 0.00181308127317551 0.00632618023110271 -1.66663779853966 -1.25383666666667 "DOWN"
"PLXNA2" -1.1209 8.07177 -3.86418105770312 0.00181400404899103 0.00632651969577578 -1.66714765681126 -1.1209 "DOWN"
"ABHD4" -1.41134166666667 7.62423916666667 -3.86390847541382 0.00181496279482987 0.00632698424360978 -1.66767711200702 -1.41134166666667 "DOWN"
"WDR48" -1.18721333333334 7.66301833333333 -3.86186420007479 0.00182216954216299 0.00634345099756402 -1.6716479250591 -1.18721333333334 "DOWN"
"VPS36" -1.31643 8.39994666666667 -3.85813135109261 0.00183540439244144 0.00637938288601867 -1.67889898391917 -1.31643 "DOWN"
"FYB1" -1.09605333333334 6.090865 -3.85502354937115 0.00184649782430981 0.00641067240113719 -1.68493622953284 -1.09605333333334 "DOWN"
"USP31" -1.18442166666667 8.4099775 -3.8547446809075 0.00184749659112311 0.00641123562344012 -1.68547797710933 -1.18442166666667 "DOWN"
"HIPK1" -1.07249 9.01245666666667 -3.85450681650243 0.00184834893690833 0.00641274162628584 -1.68594006954302 -1.07249 "DOWN"
"NRDC" -1.04774833333334 10.2239591666667 -3.85052242535719 0.00186268601648122 0.00644788872191151 -1.69368069767867 -1.04774833333334 "DOWN"
"MIR221" -2.44609 7.810545 -3.84948585618856 0.00186643445069344 0.00645794746280566 -1.69569456124392 -2.44609 "DOWN"
"KDM6A" -1.53657 8.45281166666667 -3.84835743001511 0.00187052379375258 0.00646625816658537 -1.69788692391954 -1.53657 "DOWN"
"MAB21L3" -1.60395666666667 6.848945 -3.84798222528343 0.00187188553213647 0.00646782622129692 -1.69861589909668 -1.60395666666667 "DOWN"
"GOPC" -1.425535 7.81352083333333 -3.84460572767813 0.0018841854475572 0.00650468345499027 -1.70517619953468 -1.425535 "DOWN"
"LENG8" -1.21615666666667 9.15363166666667 -3.84167634055337 0.0018949233039623 0.00653145590356064 -1.71086807576935 -1.21615666666667 "DOWN"
"SRCAP" -1.20739666666667 8.413295 -3.84139230245363 0.00189596777277141 0.00653179937417293 -1.71141998299622 -1.20739666666667 "DOWN"
"C1orf52" -1.03478833333334 7.9400925 -3.83833403369296 0.00190725089156665 0.00656656371651698 -1.7173625798264 -1.03478833333334 "DOWN"
"ZNF440" -1.33373666666667 8.12505833333333 -3.83525074501775 0.00191869554747847 0.00659707612197175 -1.72335407315378 -1.33373666666667 "DOWN"
"INPP5F" -1.04715666666667 7.339735 -3.83273496456647 0.0019280855003956 0.00661748646441196 -1.72824298133798 -1.04715666666667 "DOWN"
"SSH2" -1.01439166666667 7.7566875 -3.83049360622914 0.00193649060346181 0.00663979214525463 -1.73259875962042 -1.01439166666667 "DOWN"
"HEG1" -1.41624166666667 8.4572025 -3.82773524068598 0.00194688571266962 0.00666410544970968 -1.73795946843252 -1.41624166666667 "DOWN"
"DDHD2" -1.00227833333333 7.45381916666667 -3.82668585345658 0.00195085530981701 0.00667620231946306 -1.73999894252477 -1.00227833333333 "DOWN"
"WDR36" -1.309905 8.14879583333333 -3.81737565055028 0.00198643656634848 0.00677446232974608 -1.758094568409 -1.309905 "DOWN"
"LINC00294" -1.16292 7.66097333333333 -3.81529537860955 0.00199447672121273 0.00679212156915102 -1.76213817708571 -1.16292 "DOWN"
"ARID4B" -1.12986333333334 7.22659166666667 -3.81460911663576 0.00199713635114005 0.0067996681453298 -1.76347215049196 -1.12986333333334 "DOWN"
"SMCHD1" -1.51098500000001 8.44311583333333 -3.81315699900868 0.00200277598458507 0.00681281630974699 -1.76629485456469 -1.51098500000001 "DOWN"
"MIR548I2" -2.07434833333334 7.48718916666667 -3.8107280486661 0.00201224562683542 0.00683406456550305 -1.77101650210966 -2.07434833333334 "DOWN"
"UPF2" -1.23378333333334 7.54331 -3.80754008469221 0.00202474358976504 0.00686317331798288 -1.77721383185849 -1.23378333333334 "DOWN"
"ZNF277" -1.02710166666667 7.32910583333333 -3.80698638969868 0.00202692231041614 0.00686752103759033 -1.77829022896589 -1.02710166666667 "DOWN"
"HNRNPC" -1.37832666666667 9.18574166666667 -3.8041798427804 0.00203800246835666 0.00689591651986114 -1.78374634699388 -1.37832666666667 "DOWN"
"FREM2" -1.67454833333333 6.0811125 -3.79135439970045 0.0020894265289991 0.00703574908534672 -1.80868235269989 -1.67454833333333 "DOWN"
"MYOF" -1.59684 10.42858 -3.78879747879452 0.0020998353747284 0.00706028706599096 -1.81365414291036 -1.59684 "DOWN"
"SMAD4" -1.584295 9.14016916666667 -3.7886869633671 0.00210028645381587 0.00706028706599096 -1.81386903741587 -1.584295 "DOWN"
"DDX17" -1.27634666666667 9.76429333333333 -3.78334092676785 0.00212222490416082 0.00711493073730908 -1.82426460567852 -1.27634666666667 "DOWN"
"MAP7D3" -1.2841 7.71476666666667 -3.78238649217007 0.00212616605215622 0.00712658500928287 -1.82612060721948 -1.2841 "DOWN"
"ARGLU1" -1.48789333333333 8.75355 -3.78158361078432 0.00212948715472637 0.00713344059122028 -1.82768191278095 -1.48789333333333 "DOWN"
"PDCD4" -2.109875 8.23039416666667 -3.78107260060359 0.00213160368474026 0.0071352649549989 -1.82867564487027 -2.109875 "DOWN"
"MIR548I1" -2.04867791666667 7.34913395833333 -3.77598567142223 0.00215278999908206 0.0071934012118627 -1.8385682140358 -2.04867791666667 "DOWN"
"SCAF11" -1.30445333333333 7.94014666666667 -3.77404889331446 0.00216091256310709 0.00721035201619496 -1.8423348194143 -1.30445333333333 "DOWN"
"ASPH" -1.19360333333334 7.56326166666667 -3.77059251859469 0.0021754855940869 0.00724752079681895 -1.8490569002286 -1.19360333333334 "DOWN"
"LPCAT2" -1.069535 9.4349725 -3.76603891178194 0.00219483750578466 0.00729607100147764 -1.8579132922092 -1.069535 "DOWN"
"PCDHB3" -1.34987166666667 5.6107025 -3.76350411566799 0.00220568560019582 0.00731955426593009 -1.86284344334028 -1.34987166666667 "DOWN"
"SELENOF" -1.23075166666667 11.1721408333333 -3.7634984436233 0.00220570993569535 0.00731955426593009 -1.86285447554851 -1.23075166666667 "DOWN"
"MAF" -1.24474 8.93670333333333 -3.76316154652092 0.00220715585805769 0.00731984410974095 -1.86350974637493 -1.24474 "DOWN"
"THEM5" -1.64783500000001 10.0008991666667 -3.76196348938457 0.00221230558618491 0.00733170837500565 -1.86584000669858 -1.64783500000001 "DOWN"
"MAIP1" -1.232455 7.5086575 -3.7601346407599 0.00222019026797407 0.00735012449838153 -1.86939723083575 -1.232455 "DOWN"
"VPS54" -1.03572166666667 6.7858475 -3.75619118129538 0.0022372889580675 0.0073859929246734 -1.87706772169621 -1.03572166666667 "DOWN"
"LCE2B" -3.403745 10.5754608333333 -3.75020397783423 0.00226350544318379 0.00745050477318142 -1.88871408587562 -3.403745 "DOWN"
"RAMP2" -1.08467 7.359135 -3.74835704898655 0.00227165552237739 0.00746888370806535 -1.89230687950235 -1.08467 "DOWN"
"ODR4" -1.263995 7.57048583333333 -3.74672205712688 0.00227889524886161 0.00748626368935937 -1.89548744640933 -1.263995 "DOWN"
"PCYOX1" -1.00218166666667 9.45594083333333 -3.73917380936675 0.0023126239342658 0.00757757581539678 -1.91017172416828 -1.00218166666667 "DOWN"
"DENND11" -1.05186166666667 7.5851775 -3.73661731741504 0.00232416199214662 0.00760506245038812 -1.91514530888497 -1.05186166666667 "DOWN"
"GMPS" -1.613235 8.66172916666667 -3.73654576826947 0.00232448575026542 0.00760506245038812 -1.91528450728802 -1.613235 "DOWN"
"MIR548AL" -1.74706333333333 6.41978833333333 -3.73317824416264 0.00233977564050506 0.00764362440493914 -1.92183609518659 -1.74706333333333 "DOWN"
"BGN" -1.74911333333334 9.69344666666667 -3.73263400941157 0.00234225625195715 0.00764362440493914 -1.92289493176844 -1.74911333333334 "DOWN"
"ENPP4" -1.19784833333333 5.79181583333333 -3.73049209823593 0.00235204501016512 0.00766577629509058 -1.92706217371553 -1.19784833333333 "DOWN"
"CEACAM7" -1.40522166666667 5.33229916666667 -3.72731844655243 0.00236662536794561 0.00770432617676378 -1.93323686774629 -1.40522166666667 "DOWN"
"TLK2" -1.15981833333334 7.88974416666667 -3.72726128283304 0.00236688882870437 0.00770432617676378 -1.93334808751653 -1.15981833333334 "DOWN"
"MFAP3L" -1.36571666666667 6.83887 -3.7265649102786 0.00237010071894332 0.00771184934150535 -1.93470297861498 -1.36571666666667 "DOWN"
"ZNF92" -1.05423666666667 4.80206166666667 -3.72402202042101 0.00238186696458136 0.00774321459874933 -1.93965058928099 -1.05423666666667 "DOWN"
"OCRL" -1.19213 7.77204333333333 -3.71957631696692 0.00240258042255729 0.00778907629377289 -1.94830065580117 -1.19213 "DOWN"
"HECTD3" -1.04512333333334 8.03264 -3.71097224874854 0.00244318951560539 0.00788435850885122 -1.96504245977539 -1.04512333333334 "DOWN"
"CLSTN2" -1.11315666666667 6.73952833333333 -3.70710937711837 0.00246164726870556 0.00793081938421138 -1.97255914132873 -1.11315666666667 "DOWN"
"FBXO21" -1.00898666666667 7.64035 -3.70707252785507 0.00246182402336102 0.00793081938421138 -1.97263084640319 -1.00898666666667 "DOWN"
"PEX3" -1.41637833333333 8.41547916666667 -3.7058462921784 0.00246771325286499 0.00794144630273244 -1.97501699057574 -1.41637833333333 "DOWN"
"LMBRD2" -1.23645 7.89017333333333 -3.70499690141172 0.00247180099315338 0.00794899728926801 -1.97666983873909 -1.23645 "DOWN"
"BRWD1" -1.12724 8.51519166666667 -3.69867369511415 0.00250244854920546 0.00801787862922686 -1.98897455922322 -1.12724 "DOWN"
"NIF3L1" -1.000655 8.34784416666667 -3.69470086501861 0.00252190116375355 0.00805862730513512 -1.99670575494217 -1.000655 "DOWN"
"SUPT7L" -1.00050166666667 8.4961725 -3.69468050448062 0.00252200125148311 0.00805862730513512 -1.99674537731359 -1.00050166666667 "DOWN"
"PALB2" -1.15466333333333 8.02304 -3.69026071669139 0.0025438235773599 0.00811144742953454 -2.00534654630329 -1.15466333333333 "DOWN"
"INTS7" -1.24059666666667 7.31964833333333 -3.68854145963497 0.00255236392281508 0.00813360378563608 -2.00869237249657 -1.24059666666667 "DOWN"
"LCE1E" -1.41436833333334 6.31215083333333 -3.68782183283653 0.00255594727144957 0.00814163752634641 -2.01009283788712 -1.41436833333334 "DOWN"
"ZG16B" -1.823005 6.8439175 -3.68668368920275 0.0025616250259995 0.00815633327763199 -2.01230778820025 -1.823005 "DOWN"
"MIR205" -1.08942 9.74990666666667 -3.68292021820067 0.00258049076575263 0.00820617478370462 -2.01963198917735 -1.08942 "DOWN"
"CCNG1" -1.48953833333334 7.97865083333333 -3.6817802713883 0.00258623291573577 0.00822272933673469 -2.02185049653116 -1.48953833333334 "DOWN"
"MOCS2" -1.23077666666667 7.87158666666667 -3.67934604493598 0.00259853804109831 0.00825329280852773 -2.02658790111971 -1.23077666666667 "DOWN"
"WDFY3" -1.08583833333333 9.32929416666667 -3.67306884007471 0.00263054427163768 0.00833939660716904 -2.03880458032548 -1.08583833333333 "DOWN"
"DOCK9" -1.33962666666667 9.90588666666667 -3.6722323490837 0.00263483945250902 0.00835128600662908 -2.0404325780098 -1.33962666666667 "DOWN"
"MTREX" -1.280625 8.92872416666667 -3.67025256636171 0.00264503351480765 0.0083749377638859 -2.04428569451171 -1.280625 "DOWN"
"LINC03009" -1.48921666666667 8.88883 -3.66922678220558 0.00265033107813958 0.00838824587357494 -2.046282118461 -1.48921666666667 "DOWN"
"UBXN4" -1.12746333333333 9.37371833333333 -3.66272831445071 0.00268414262412908 0.00847077169912508 -2.05892985475012 -1.12746333333333 "DOWN"
"HNRNPDL" -1.15402166666667 9.8537175 -3.66057920491671 0.00269542039521692 0.00849586753400882 -2.06311264153808 -1.15402166666667 "DOWN"
"BIRC6" -1.50533166666667 9.36193416666667 -3.65891951482662 0.00270416272344226 0.00851906323774265 -2.06634289287412 -1.50533166666667 "DOWN"
"ANKRD28" -1.27191833333334 8.17228083333333 -3.65684062787641 0.00271515370415818 0.0085405039969909 -2.07038904459009 -1.27191833333334 "DOWN"
"XPO4" -1.26401 8.23152833333333 -3.655686841741 0.00272127324434755 0.00855734169319574 -2.07263467472387 -1.26401 "DOWN"
"GAS5" -1.25392166666667 8.35724416666667 -3.65562093591549 0.00272162322249017 0.00855734169319574 -2.07276294833031 -1.25392166666667 "DOWN"
"YTHDC2" -1.41428166666667 8.1306075 -3.65254548472969 0.00273800554686317 0.0086000305373604 -2.0787487701159 -1.41428166666667 "DOWN"
"TIMMDC1" -1.40933833333333 9.83941416666667 -3.65100286329175 0.00274626038446102 0.00861712982047461 -2.08175122374499 -1.40933833333333 "DOWN"
"TIMP2" -1.05857333333334 9.45548333333333 -3.63661294892784 0.00282448854963096 0.00880491366458071 -2.10975911266061 -1.05857333333334 "DOWN"
"MIR3934" -1.26638166666667 7.1097525 -3.63053992444927 0.00285817725486434 0.00889445805091211 -2.12157949107876 -1.26638166666667 "DOWN"
"WDR33" -1.13419 8.98845 -3.62928507360793 0.00286518882473957 0.00891004550732566 -2.12402190382398 -1.13419 "DOWN"
"PI16" -1.27489833333334 7.64871416666667 -3.62372179293294 0.00289648445197554 0.00899277165887807 -2.13485014664901 -1.27489833333334 "DOWN"
"GGNBP2" -1.04265 8.91351833333333 -3.6226381121297 0.00290262074212671 0.00900817386825638 -2.13695939714301 -1.04265 "DOWN"
"TRIP11" -1.63719666666667 8.47597666666667 -3.61813550938642 0.00292825778695808 0.0090591270240767 -2.14572314469219 -1.63719666666667 "DOWN"
"ANKRD12" -1.27639333333334 9.487365 -3.616641977444 0.00293681223483287 0.0090779435291266 -2.14863011039352 -1.27639333333334 "DOWN"
"LORICRIN" -2.69536833333334 11.9299825 -3.61433819595158 0.00295005715390721 0.00911295365882501 -2.15311411415943 -2.69536833333334 "DOWN"
"ASAP1-IT1" -1.01761166666667 6.82784916666667 -3.61224407245211 0.00296214916189251 0.00913557793832766 -2.15719003747841 -1.01761166666667 "DOWN"
"IGFBP7" -1.66514 9.19154333333333 -3.61067764520186 0.00297122690347208 0.00915804664717878 -2.160238866099 -1.66514 "DOWN"
"IREB2" -1.11520666666667 8.12924666666667 -3.59887962973529 0.0030405094461922 0.00931539652033462 -2.18320178830027 -1.11520666666667 "DOWN"
"WBP11" -1.01994 7.64813166666667 -3.59773032186651 0.003047345411454 0.00932888165903074 -2.18543870103742 -1.01994 "DOWN"
"SENP7" -1.28323333333333 7.12784 -3.59486174359126 0.00306447533817171 0.00936448923115949 -2.19102182515808 -1.28323333333333 "DOWN"
"HECTD2" -1.05851833333334 6.75807583333333 -3.59348170257907 0.00307275102828818 0.00938416572257448 -2.19370778944262 -1.05851833333334 "DOWN"
"SIGMAR1" -1.081345 8.5218425 -3.57917295679768 0.00315990011221219 0.00958918014650335 -2.22155614008684 -1.081345 "DOWN"
"DOCK1" -1.04386666666667 8.95577333333333 -3.57381307793385 0.003193184949926 0.00966659858668139 -2.23198741780776 -1.04386666666667 "DOWN"
"CFD" -1.47039166666667 8.41901416666667 -3.56827700031644 0.00322793620484783 0.00974164326597903 -2.24276135816179 -1.47039166666667 "DOWN"
"PPARG" -1.00652166666667 6.2505425 -3.56615277739357 0.00324137172128059 0.00977064813053861 -2.2468953038793 -1.00652166666667 "DOWN"
"FMO3" -1.17421833333333 6.12096916666667 -3.56377990033948 0.00325644680337117 0.00980644726956253 -2.25151310384446 -1.17421833333333 "DOWN"
"AHR" -1.81289333333334 10.20502 -3.5628173109896 0.00326258239835452 0.00981720906988183 -2.25338636041152 -1.81289333333334 "DOWN"
"SRSF7" -1.09796333333334 8.35025666666667 -3.56237901486525 0.00326537999072299 0.00982369862567261 -2.25423930785099 -1.09796333333334 "DOWN"
"NCOA3" -1.41675833333334 9.38809416666667 -3.55683653269202 0.0033009668785941 0.00990831722471976 -2.26502509845358 -1.41675833333334 "DOWN"
"NBEAL1" -1.38400333333334 8.01005 -3.55043216516142 0.00334257610562332 0.0100087920584087 -2.27748771227176 -1.38400333333334 "DOWN"
"UEVLD" -1.37177166666667 8.30002083333333 -3.53710192915568 0.00343089003998795 0.0102227927233832 -2.30342611895805 -1.37177166666667 "DOWN"
"LARS1" -1.18194333333334 8.54736166666667 -3.53536229729674 0.00344258779580523 0.0102501914790409 -2.30681097264079 -1.18194333333334 "DOWN"
"SMC3" -1.60317833333333 8.5758425 -3.53522545450884 0.00344350967074159 0.0102509450831476 -2.30707722988637 -1.60317833333333 "DOWN"
"PRDX3" -1.13591 8.88288 -3.5339012828007 0.00345244316508523 0.0102695611943385 -2.30965367824114 -1.13591 "DOWN"
"ANGPTL7" -1.94104833333333 6.92480583333333 -3.53342988173929 0.00345562910727556 0.0102750500400232 -2.31057087970853 -1.94104833333333 "DOWN"
"MIR626" -1.29668 4.509905 -3.53179348013219 0.00346671170923627 0.0102980149378243 -2.31375478816696 -1.29668 "DOWN"
"NARS1" -1.121605 9.5562275 -3.53005542755506 0.00347852205256777 0.0103270939418475 -2.3171364321817 -1.121605 "DOWN"
"MON2" -1.56669166666667 8.75525416666667 -3.5207462500703 0.00354247435846066 0.0104783957866625 -2.33524803039643 -1.56669166666667 "DOWN"
"LTV1" -1.382995 7.5336075 -3.51853124153605 0.00355786505417584 0.0105178313501268 -2.33955725938798 -1.382995 "DOWN"
"CDK13" -1.31798333333334 9.14746833333333 -3.51805946201634 0.00356115186069247 0.0105234886679572 -2.34047508059734 -1.31798333333334 "DOWN"
"CENATAC" -1.38525 8.162295 -3.51137166682922 0.0036080755600223 0.0106211988062266 -2.35348539507535 -1.38525 "DOWN"
"MCCC2" -1.02892333333333 7.476275 -3.50396315498884 0.00366078484845577 0.0107437328949713 -2.36789681002486 -1.02892333333333 "DOWN"
"GOLIM4" -1.96916166666667 8.1692325 -3.4970253310956 0.00371084956798034 0.0108605155017399 -2.38139163724798 -1.96916166666667 "DOWN"
"ANKRD13C" -1.29990333333334 8.95305833333333 -3.49252426230135 0.00374369898261203 0.0109287220084108 -2.3901461739912 -1.29990333333334 "DOWN"
"KIF20B" -1.20102333333333 6.16608333333333 -3.48601650182045 0.00379171273923936 0.0110346255680769 -2.40280292667055 -1.20102333333333 "DOWN"
"THBS4" -1.37652666666667 6.18508833333333 -3.48117759691571 0.00382781587516446 0.0111164762664875 -2.41221334812894 -1.37652666666667 "DOWN"
"FIBIN" -1.108395 6.5109925 -3.47991328984317 0.00383730586034348 0.0111398151945729 -2.41467200884847 -1.108395 "DOWN"
"KRT10" -1.45988333333334 13.1981083333333 -3.47942382486391 0.00384098618705127 0.0111462772198262 -2.41562384676721 -1.45988333333334 "DOWN"
"MTMR10" -1.15713500000001 9.15681583333333 -3.47407514778711 0.00388143594842968 0.0112338841045185 -2.42602477231829 -1.15713500000001 "DOWN"
"WDR11" -1.284305 8.18421583333333 -3.47292444075942 0.00389019422451668 0.0112571072443632 -2.42826232118729 -1.284305 "DOWN"
"CDK11A" -1.14020833333333 6.24494416666667 -3.47167377044806 0.00389973593245562 0.0112719502871356 -2.43069421098985 -1.14020833333333 "DOWN"
"BBS7" -1.06916333333334 8.344675 -3.47042682213044 0.00390927272555614 0.0112920139082113 -2.43311882418506 -1.06916333333334 "DOWN"
"RSRC2" -1.078825 8.12411583333333 -3.4698726658177 0.0039135185120603 0.0112990039089961 -2.43419633387239 -1.078825 "DOWN"
"NUP160" -1.294585 7.62991583333333 -3.46770125318532 0.00393020007866131 0.0113364898016034 -2.4384183846539 -1.294585 "DOWN"
"HNRNPR" -1.448345 8.0579025 -3.46608491889531 0.00394266383820148 0.0113703012816467 -2.44156107307231 -1.448345 "DOWN"
"GSTM5" -1.41747666666667 6.71998833333333 -3.46197463021382 0.00397453850901998 0.0114364044051545 -2.44955252352283 -1.41747666666667 "DOWN"
"BZW2" -1.255975 7.79019083333333 -3.4580778804114 0.00400499693837102 0.0115089225855551 -2.45712838013113 -1.255975 "DOWN"
"REST" -1.22585666666667 7.61002666666667 -3.45319099051791 0.00404352724081885 0.0115913943421117 -2.46662862168422 -1.22585666666667 "DOWN"
"GXYLT1" -1.176175 7.5163075 -3.45158719875913 0.00405625341238158 0.0116170127625158 -2.46974628766974 -1.176175 "DOWN"
"DHX36" -1.294765 7.84914916666667 -3.45121471001795 0.00405921489800719 0.0116233226147308 -2.47047037080349 -1.294765 "DOWN"
"ZC3H7A" -1.246395 8.3959675 -3.44501221065921 0.0041088493468253 0.0117368995445277 -2.48252685305816 -1.246395 "DOWN"
"ELP4" -1.35816 7.35598666666667 -3.44277624581166 0.00412689176133342 0.0117687436125988 -2.48687286489691 -1.35816 "DOWN"
"EID1" -1.36028 7.77965 -3.42808919503576 0.00424740337447247 0.0120273783343643 -2.51541601515484 -1.36028 "DOWN"
"MIR4258" -1.05779 6.12297 -3.42765299141137 0.00425103621559795 0.0120332194113916 -2.51626363760018 -1.05779 "DOWN"
"RNF7" -1.08081666666667 7.87907666666667 -3.42560207176173 0.00426815887789814 0.0120685935463649 -2.52024886070509 -1.08081666666667 "DOWN"
"CD1A" -1.02116666666667 7.06674333333333 -3.4229184587428 0.00429066861683096 0.0121252523154102 -2.52546328342477 -1.02116666666667 "DOWN"
"TMTC3" -1.395375 9.97444583333333 -3.42250621295483 0.00429413704057132 0.0121328170613598 -2.52626428049209 -1.395375 "DOWN"
"SNX2" -1.33709666666667 7.89890333333333 -3.41659263210329 0.00434420246137319 0.0122269436885656 -2.53775377865337 -1.33709666666667 "DOWN"
"BPIFC" -1.09717500000001 10.6159625 -3.41565436297202 0.00435219981738739 0.01224495572704 -2.53957663072909 -1.09717500000001 "DOWN"
"ZBTB6" -1.00183 6.58329333333333 -3.4084350214075 0.00441423142693079 0.0123763196107545 -2.5536011906092 -1.00183 "DOWN"
"CD36" -1.86518 7.7442 -3.40691170996923 0.00442743354893182 0.0123997261900287 -2.5565601916364 -1.86518 "DOWN"
"FMOD" -1.68278333333333 8.96855666666667 -3.40401807475044 0.00445262134405855 0.0124606205120126 -2.56218078342004 -1.68278333333333 "DOWN"
"MCMBP" -1.01446833333334 8.59122083333333 -3.40348390975599 0.00445728674121222 0.0124651142436236 -2.56321831060742 -1.01446833333334 "DOWN"
"GLT8D2" -1.37819666666667 7.007045 -3.40258425519843 0.0044651554377275 0.0124792077750665 -2.56496571677482 -1.37819666666667 "DOWN"
"VPS29" -1.00424333333334 8.10822666666667 -3.39954342006725 0.00449185519009568 0.0125320634062225 -2.57087172971223 -1.00424333333334 "DOWN"
"ADGRL3" -1.15683833333334 6.68108583333333 -3.38853468898271 0.00458986573427026 0.012733658275999 -2.59225028283083 -1.15683833333334 "DOWN"
"YEATS4" -1.74941333333333 7.20652 -3.38656272767966 0.00460764774184729 0.0127783652229121 -2.59607925436618 -1.74941333333333 "DOWN"
"SUDS3" -1.08754166666667 7.74192583333333 -3.3785512709019 0.00468060522086868 0.0129338952272355 -2.61163352812055 -1.08754166666667 "DOWN"
"EFEMP1" -1.13520333333333 9.20429666666667 -3.37230273420703 0.00473831316316096 0.0130627453534049 -2.62376322563386 -1.13520333333333 "DOWN"
"CHD2" -1.10163333333333 8.44361333333333 -3.36442081185433 0.00481212655683747 0.013211584428301 -2.63906126004994 -1.10163333333333 "DOWN"
"VDAC3" -1.00910166666667 9.67104916666667 -3.35817100762474 0.00487147528361632 0.0133434548154523 -2.65118955396579 -1.00910166666667 "DOWN"
"UBA3" -1.41273666666667 8.89158166666667 -3.35518604421842 0.0049000795379711 0.0133954733650831 -2.6569815111058 -1.41273666666667 "DOWN"
"BROX" -1.03301 10.1522116666667 -3.35088914912652 0.00494155204999319 0.0134847979032038 -2.66531838719619 -1.03301 "DOWN"
"USP1" -1.52278 7.50419 -3.35004510942294 0.00494973980845311 0.0135023334728545 -2.66695589937431 -1.52278 "DOWN"
"MYO9A" -1.19287833333333 8.44824416666667 -3.342962599722 0.00501898363801895 0.0136523480396725 -2.68069526327319 -1.19287833333333 "DOWN"
"SNRNP200" -1.20976333333333 8.70758 -3.34001923200044 0.00504804531934956 0.0136973692078226 -2.68640439154948 -1.20976333333333 "DOWN"
"SESN3" -1.20052333333333 7.806645 -3.33299463378302 0.00511808760658449 0.0138484881216827 -2.70002798573469 -1.20052333333333 "DOWN"
"STXBP3" -1.33047333333334 7.82480666666667 -3.33182396273538 0.00512985478056697 0.013870502055748 -2.7022981597952 -1.33047333333334 "DOWN"
"OGA" -1.18484666666667 9.96807666666667 -3.3299648657544 0.00514859755917845 0.0139111058323792 -2.7059031918124 -1.18484666666667 "DOWN"
"ZNF644" -1.44729333333334 8.49509333333333 -3.32903923121525 0.00515795508523893 0.0139265695872014 -2.70769805249823 -1.44729333333334 "DOWN"
"MIR3684" -1.00125166666667 3.13194416666667 -3.32555616534758 0.00519331957697659 0.0139949371441451 -2.71445153112891 -1.00125166666667 "DOWN"
"PCNX4" -1.26699666666667 8.37412833333333 -3.32148596454186 0.00523495360666148 0.0140595678069769 -2.72234263541872 -1.26699666666667 "DOWN"
"ETFDH" -1.32185166666667 8.35664083333333 -3.32049417966057 0.00524514916864179 0.0140776827975733 -2.72426532733395 -1.32185166666667 "DOWN"
"CDK6" -1.07846833333334 8.18093916666667 -3.31573221758976 0.0052943801539498 0.0141839812343802 -2.73349622518696 -1.07846833333334 "DOWN"
"UBR7" -1.17751166666667 6.97115583333333 -3.30994730577054 0.00535481035745608 0.0143118628001895 -2.74470843392517 -1.17751166666667 "DOWN"
"COBLL1" -1.01858333333334 7.93416166666667 -3.30929065762748 0.00536171336289465 0.0143278142305525 -2.74598102183046 -1.01858333333334 "DOWN"
"FAM13A-AS1" -1.02870333333333 7.220105 -3.30527898066416 0.00540408016246169 0.0144033630203813 -2.75375515800791 -1.02870333333333 "DOWN"
"XRCC5" -1.36995166666667 10.3113408333333 -3.30509963095901 0.00540598206600101 0.0144059271744895 -2.75410269479191 -1.36995166666667 "DOWN"
"SEPTIN2" -1.14241166666667 9.2162775 -3.3042565300381 0.00541493167193521 0.0144272679762599 -2.75573639842479 -1.14241166666667 "DOWN"
"BFAR" -1.00116333333333 7.55211833333333 -3.30308383160783 0.0054274046816356 0.0144479435498629 -2.75800870751007 -1.00116333333333 "DOWN"
"ASPN" -1.78583833333334 8.02594916666667 -3.30034347962773 0.00545666385423859 0.0145157486216191 -2.76331831866098 -1.78583833333334 "DOWN"
"ACKR4" -1.12910833333333 5.71365083333333 -3.29049589393044 0.00556311841047804 0.0147355309802954 -2.78239511416326 -1.12910833333333 "DOWN"
"LYST" -1.18453333333334 8.80588166666667 -3.28863015385656 0.00558352063559188 0.0147711778222907 -2.78600880033501 -1.18453333333334 "DOWN"
"GOLGA4" -1.33764166666667 9.57869583333333 -3.28512424486696 0.00562206132725481 0.0148577510386486 -2.79279871485098 -1.33764166666667 "DOWN"
"LMO4" -1.08684 7.80625166666667 -3.28308227102575 0.00564463152262468 0.0148991146892613 -2.79675307974201 -1.08684 "DOWN"
"CCN5" -1.35741666666667 8.03769166666667 -3.28148609269142 0.0056623374397603 0.0149307256625918 -2.79984396906832 -1.35741666666667 "DOWN"
"RBBP8" -1.283355 8.58417083333333 -3.27414902283821 0.00574444318718777 0.0151030574911173 -2.81404970527735 -1.283355 "DOWN"
"EPS15" -1.43585666666667 9.14156666666667 -3.27245578224762 0.00576356007730501 0.0151455252640033 -2.81732761830816 -1.43585666666667 "DOWN"
"LRPPRC" -1.50076166666667 8.64990583333333 -3.26899261934958 0.00580285811753164 0.0152357329951225 -2.82403133414376 -1.50076166666667 "DOWN"
"OSBPL8" -1.290385 9.62304083333333 -3.26500902942792 0.00584839338769308 0.0153395232454756 -2.83174151707173 -1.290385 "DOWN"
"ZNF674-AS1" -1.09643166666667 6.4539825 -3.26181230541533 0.00588519264838869 0.0154175752716633 -2.83792800093204 -1.09643166666667 "DOWN"
"GUF1" -1.54523833333334 8.1923975 -3.26050693769371 0.0059002859871786 0.0154518338649365 -2.84045403465788 -1.54523833333334 "DOWN"
"SLFN5" -1.18353666666667 8.99788 -3.25023513596088 0.00602041291616223 0.0156913601732587 -2.86032724894458 -1.18353666666667 "DOWN"
"CLOCK" -1.04153833333333 9.1789375 -3.24535646097073 0.00607832184904478 0.0158127150886216 -2.86976373937055 -1.04153833333333 "DOWN"
"NAB1" -1.46267833333334 7.7343675 -3.23974645922497 0.00614560018563511 0.0159471406205206 -2.88061279158202 -1.46267833333334 "DOWN"
"CPNE3" -1.07792333333333 9.22213166666667 -3.2386801947242 0.00615847137449688 0.0159697258041428 -2.88267457172909 -1.07792333333333 "DOWN"
"ATG3" -1.00045333333334 8.91392333333333 -3.23214695854403 0.00623792636892991 0.016132079676665 -2.89530582598707 -1.00045333333334 "DOWN"
"RIN2" -1.13549 8.91539833333333 -3.23173632459292 0.00624295444065158 0.0161369318155662 -2.89609963928286 -1.13549 "DOWN"
"CCDC50" -1.04298166666667 8.73141916666667 -3.23052975090973 0.00625775196578009 0.016159057498127 -2.89843204739897 -1.04298166666667 "DOWN"
"USP16" -1.02410333333333 8.691795 -3.22339723741441 0.00634594439062982 0.0163315372094651 -2.91221767761929 -1.02410333333333 "DOWN"
"ZNF639" -1.03364333333334 6.01017333333333 -3.22247082457219 0.00635749008560664 0.0163530135982847 -2.91400796837934 -1.03364333333334 "DOWN"
"MOSPD2" -1.339405 7.9347525 -3.20790406168256 0.006541815793074 0.0167288876336734 -2.94214992607852 -1.339405 "DOWN"
"ANAPC7" -1.11314 8.71326333333333 -3.2014287076045 0.00662545802924843 0.0168948628634703 -2.95465475065205 -1.11314 "DOWN"
"EP300" -1.29371166666667 9.4397275 -3.19476873858832 0.00671259849879737 0.0170687972444536 -2.96751273225112 -1.29371166666667 "DOWN"
"PKN2" -1.376285 8.7891875 -3.1915926853326 0.00675455647826164 0.0171470423482601 -2.97364331976366 -1.376285 "DOWN"
"TMEM45A" -1.54983833333333 11.0167475 -3.1883182775039 0.00679808774311838 0.0172261677841823 -2.97996292331348 -1.54983833333333 "DOWN"
"CUL5" -1.47593 7.85130666666667 -3.18645125388786 0.00682303385419854 0.01727093845662 -2.98356589537109 -1.47593 "DOWN"
"GAS6-DT" -1.03732333333333 5.25632333333333 -3.17998449820347 0.0069101469108933 0.0174409240655644 -2.99604324150269 -1.03732333333333 "DOWN"
"DPYSL3" -1.23643833333333 7.31136083333333 -3.17910606279064 0.00692206548764976 0.0174538515695722 -2.99773788626783 -1.23643833333333 "DOWN"
"HIVEP1" -1.015915 8.0922975 -3.17652218367322 0.00695724241528824 0.0175205391066408 -3.00272224398531 -1.015915 "DOWN"
"UCHL5" -1.123435 7.47945916666667 -3.17594164933279 0.00696517029959146 0.0175336065613628 -3.00384203178634 -1.123435 "DOWN"
"CEP20" -1.09279666666667 9.073035 -3.17583259109427 0.00696666062374928 0.017534478496031 -3.00405239021387 -1.09279666666667 "DOWN"
"CTCF" -1.11795 8.50102666666667 -3.17032874565484 0.00704228718830614 0.0176957668889109 -3.01466727906282 -1.11795 "DOWN"
"IMPACT" -1.11984 8.47034 -3.16353796949895 0.00713672569946664 0.0178949339966342 -3.02776069644222 -1.11984 "DOWN"
"NIPBL" -1.28469166666667 9.14298416666667 -3.15377588917313 0.00727470108879796 0.0181606870177679 -3.04657626300228 -1.28469166666667 "DOWN"
"KRT1" -2.71279333333334 12.0004866666667 -3.14646420162975 0.00737978069671537 0.0183810982319228 -3.06066348971096 -2.71279333333334 "DOWN"
"CALCRL" -1.26628333333333 8.22931333333333 -3.14335456425701 0.00742492759197931 0.0184845363212374 -3.06665331171931 -1.26628333333333 "DOWN"
"ODF2L" -1.11503666666667 7.25614666666667 -3.14144797269652 0.00745274410320061 0.0185212532806619 -3.07032538551129 -1.11503666666667 "DOWN"
"CTSS" -1.06221833333333 7.05672916666667 -3.13823976349641 0.00749978514198965 0.0186074306663026 -3.07650362350343 -1.06221833333333 "DOWN"
"WEE1" -1.37528166666667 8.34976416666667 -3.1357200897214 0.00753693752583771 0.0186794925891746 -3.08135525621204 -1.37528166666667 "DOWN"
"AKAP11" -1.07904166666667 7.83255083333333 -3.12997344027709 0.00762235817307025 0.0188322866016797 -3.0924182658594 -1.07904166666667 "DOWN"
"TMEM43" -1.49245333333333 9.34215833333333 -3.12932709371673 0.0076320258206307 0.0188531332439367 -3.09366237303965 -1.49245333333333 "DOWN"
"NUSAP1" -1.027715 7.23199416666667 -3.1267094145041 0.00767130436384495 0.0189349039112746 -3.09870056505692 -1.027715 "DOWN"
"WWP1" -1.12800833333334 9.1765725 -3.12158652752552 0.00774875672478963 0.0190891904656984 -3.10855863134273 -1.12800833333334 "DOWN"
"FRYL" -1.24678666666667 8.793975 -3.11680539074543 0.00782174383066837 0.0192319039840367 -3.11775683469664 -1.24678666666667 "DOWN"
"STK38" -1.26959 8.76375 -3.11610510220456 0.00783249144173727 0.0192490666697048 -3.11910390474947 -1.26959 "DOWN"
"PRPF8" -1.31408666666667 10.1667733333333 -3.11305982769305 0.00787939956430835 0.0193295232973232 -3.12496122866283 -1.31408666666667 "DOWN"
"GPBP1" -1.06297333333334 8.45405333333333 -3.11000858547544 0.00792667979409637 0.0194182751932091 -3.13082913830281 -1.06297333333334 "DOWN"
"LYVE1" -1.92321 8.15766666666667 -3.10934608430564 0.00793698273374252 0.0194341967001287 -3.13210308989048 -1.92321 "DOWN"
"ASXL2" -1.34165166666667 8.76252916666667 -3.10605803895857 0.0079883143904578 0.0195286894700059 -3.13842518170026 -1.34165166666667 "DOWN"
"HSF2" -1.02696333333333 7.23814833333333 -3.1035907083584 0.0080270500064129 0.0196171273115907 -3.14316855145129 -1.02696333333333 "DOWN"
"ARFGEF2" -1.08825 8.34840666666667 -3.10106246311718 0.00806693563129712 0.0196968394013289 -3.14802840828562 -1.08825 "DOWN"
"CUL4A" -1.17067833333334 8.4761375 -3.09458122540787 0.00817008569197749 0.0198905771103289 -3.1604839177268 -1.17067833333334 "DOWN"
"LRRC40" -1.27229833333333 7.4405725 -3.08201007211583 0.00837390832617137 0.0202933228179533 -3.18463085574588 -1.27229833333333 "DOWN"
"PECAM1" -1.297105 7.16081416666667 -3.07690125377996 0.00845817631970498 0.0204612713767433 -3.19443935700042 -1.297105 "DOWN"
"TXNDC12" -1.086235 9.07949416666667 -3.07462234864734 0.00849603704013874 0.0205243901893218 -3.19881378812798 -1.086235 "DOWN"
"SFRP4" -1.22637666666667 6.67821333333333 -3.06756198197287 0.00861440614956038 0.0207482114174201 -3.21236292413452 -1.22637666666667 "DOWN"
"CD44" -1.05622333333334 11.6192883333333 -3.06608721138628 0.00863933701143214 0.0207818125329517 -3.21519240364668 -1.05622333333334 "DOWN"
"ZFR" -1.000815 9.14071083333333 -3.06573947944872 0.00864522581268422 0.0207832530202045 -3.21585952476304 -1.000815 "DOWN"
"MTMR12" -1.17586833333333 9.05044916666667 -3.05882486244969 0.00876315465218526 0.0209943161157699 -3.2291224734515 -1.17586833333333 "DOWN"
"PBRM1" -1.14134833333333 8.8208525 -3.05297948757854 0.00886409143486511 0.0211869063435036 -3.24033046895436 -1.14134833333333 "DOWN"
"PAK1IP1" -1.40959166666667 8.5075175 -3.04920786295683 0.0089298303112755 0.0213169971984474 -3.24756024342633 -1.40959166666667 "DOWN"
"USP34" -1.39612833333334 9.44078583333333 -3.0483345825353 0.00894512026651364 0.0213468478040045 -3.24923399868496 -1.39612833333334 "DOWN"
"C1orf68" -1.71547333333334 9.67919666666667 -3.04759772930941 0.00895804175884206 0.0213672428026385 -3.25064620782096 -1.71547333333334 "DOWN"
"RBBP7" -1.02754 7.89333 -3.04521496112894 0.00899995291900356 0.0214476489960334 -3.25521246705223 -1.02754 "DOWN"
"RCAN3" -1.095645 8.2473725 -3.04041791992717 0.0090849199554802 0.0216052612246196 -3.26440343720793 -1.095645 "DOWN"
"LCE2A" -1.76301166666667 12.0598275 -3.04033434467287 0.00908640729856244 0.0216052612246196 -3.26456354170208 -1.76301166666667 "DOWN"
"OSBPL11" -1.055615 8.04166916666667 -3.03951793808659 0.00910094914132244 0.0216278059594094 -3.26612748433914 -1.055615 "DOWN"
"PRRC2C" -1.09929 10.6461883333333 -3.03135992826425 0.00924753251732563 0.0218777864524722 -3.28175115838968 -1.09929 "DOWN"
"SDAD1" -1.29643333333334 7.977435 -3.02898814226008 0.00929058611984586 0.0219660811422177 -3.28629201695675 -1.29643333333334 "DOWN"
"ECD" -1.12912833333334 9.24826916666667 -3.02838671023594 0.00930153508105159 0.0219851857706027 -3.28744337443069 -1.12912833333334 "DOWN"
"LCE2C" -1.84645166666667 12.4852908333333 -3.02667991704132 0.00933267660718118 0.0220350072450513 -3.29071056365252 -1.84645166666667 "DOWN"
"MBNL3" -1.32813166666667 8.13057416666667 -3.02470619456186 0.00936881722654559 0.0221033139061861 -3.29448829519558 -1.32813166666667 "DOWN"
"SRSF1" -1.31222333333333 9.15393 -3.01420548047459 0.00956343788236683 0.0224484495958528 -3.31457914163972 -1.31222333333333 "DOWN"
"GOLGB1" -1.08423166666667 8.98906416666667 -3.00861418652731 0.00966869493710423 0.0226365901933609 -3.32527154620864 -1.08423166666667 "DOWN"
"RPS15AP10" -1.127775 6.46267083333333 -3.00526650660426 0.0097322635657029 0.022747199746126 -3.33167162308734 -1.127775 "DOWN"
"TTC37" -1.31095166666667 8.74092083333333 -3.00317137680134 0.00977225795602225 0.0228232774569418 -3.33567639214322 -1.31095166666667 "DOWN"
"LUM" -1.89208000000001 11.17066 -3.00233811485114 0.00978820944384768 0.0228500874741543 -3.33726899583434 -1.89208000000001 "DOWN"
"IARS1" -1.181715 9.7539425 -2.99907989785924 0.00985083059660685 0.0229543221928838 -3.34349557513787 -1.181715 "DOWN"
"BRWD3" -1.33579333333334 8.38483833333333 -2.99720642527991 0.00988701703449608 0.0230231626752037 -3.34707526598367 -1.33579333333334 "DOWN"
"MIR3140" -1.441165 4.05575416666667 -2.99557013284439 0.00991872986613912 0.0230739552873244 -3.35020141795901 -1.441165 "DOWN"
"FAR1" -1.12149666666667 7.80960166666667 -2.99528209560401 0.00992432269550772 0.0230799602908121 -3.35075168165679 -1.12149666666667 "DOWN"
"ADAM20P1" -1.173005 6.71205416666667 -2.99448287362631 0.00993985755927048 0.0231090757877291 -3.35227845436377 -1.173005 "DOWN"
"LINC00622" -1.31599166666667 6.20244916666667 -2.98644435073316 0.0100974498914844 0.0234048676753111 -3.36763022575914 -1.31599166666667 "DOWN"
"CSE1L" -1.44762500000001 9.79847083333333 -2.9824808425331 0.0101760599629819 0.023547573606249 -3.37519665797714 -1.44762500000001 "DOWN"
"RASSF10" -1.10986333333333 7.16411 -2.98033365515799 0.0102188984700214 0.0236323590447327 -3.37929486144688 -1.10986333333333 "DOWN"
"CLCA4" -1.49015 6.21859333333333 -2.97864386453914 0.0102527367694151 0.0236927407208797 -3.3825196485006 -1.49015 "DOWN"
"PUM3" -1.12933833333333 7.1670375 -2.96848270414865 0.0104585631321292 0.0240848641360091 -3.40190343793565 -1.12933833333333 "DOWN"
"CCDC186" -1.05055666666667 9.190725 -2.96585651919501 0.0105124202410435 0.024179828549627 -3.40691107060236 -1.05055666666667 "DOWN"
"PAPOLA" -1.03422 7.96939333333333 -2.96260200106723 0.0105795432971569 0.0243013996191849 -3.41311556478129 -1.03422 "DOWN"
"PHF10" -1.01977833333334 8.34850583333333 -2.96107573356998 0.0106111675580434 0.0243484994505523 -3.41602480035289 -1.01977833333334 "DOWN"
"HAT1" -1.15617 7.85036166666667 -2.95944011498732 0.0106451612087981 0.0244009318092505 -3.4191421306135 -1.15617 "DOWN"
"FGFR3" -1.21771166666667 8.53393416666667 -2.95490653641826 0.0107399473531651 0.0245741025569958 -3.42778084024819 -1.21771166666667 "DOWN"
"UBE2U" -1.57472833333334 4.43907083333333 -2.95440628873113 0.0107504572332801 0.0245944788763758 -3.42873389217565 -1.57472833333334 "DOWN"
"SKP1" -1.14276666666667 6.82781666666667 -2.94963982529934 0.0108511081851892 0.0247877475801163 -3.43781308951383 -1.14276666666667 "DOWN"
"LNPEP" -1.19179 9.53026333333333 -2.94204545415263 0.0110133993725795 0.0250583919443409 -3.45227258100532 -1.19179 "DOWN"
"ZKSCAN1" -1.01152 9.17035833333333 -2.94077298722759 0.0110408252015635 0.0251084708990698 -3.45469455916257 -1.01152 "DOWN"
"EXT1" -1.11705166666667 9.46169916666667 -2.93555212327136 0.0111540590230077 0.0253063079787836 -3.46462948242706 -1.11705166666667 "DOWN"
"HSD17B4" -1.07402166666667 9.31064416666667 -2.92664287188027 0.0113499401397948 0.0256331048272837 -3.48157442673877 -1.07402166666667 "DOWN"
"N4BP2" -1.124455 7.4132325 -2.92373166092383 0.011414679067114 0.0257603357981042 -3.48710899650457 -1.124455 "DOWN"
"WASHC5" -1.10470666666667 8.33944166666667 -2.91978457704767 0.0115030352075207 0.0259291946560114 -3.49461097744568 -1.10470666666667 "DOWN"
"PLBD1" -1.07262333333334 10.3972216666667 -2.91590315522451 0.0115905787453282 0.0260919945672478 -3.50198600021954 -1.07262333333334 "DOWN"
"JAG1" -1.33740333333334 10.8611816666667 -2.90124309038537 0.0119271908099989 0.0267046422342481 -3.52982177018956 -1.33740333333334 "DOWN"
"LCE2D" -2.04478833333334 10.1642391666667 -2.89484043566938 0.0120772066015034 0.0270089615972928 -3.5419689475505 -2.04478833333334 "DOWN"
"IL18" -1.42994666666667 8.1626 -2.89145981779948 0.01215716301919 0.0271402555721154 -3.54838023735485 -1.42994666666667 "DOWN"
"TBL1XR1" -1.24663666666667 8.87005166666667 -2.87107696503408 0.0126504013977158 0.0280210047144779 -3.58699948581787 -1.24663666666667 "DOWN"
"ZYG11B" -1.14496 7.97256666666667 -2.8620553125007 0.0128749467788564 0.0284081743031993 -3.60407237026266 -1.14496 "DOWN"
"DMXL1" -1.01391333333333 8.81466 -2.85974983400141 0.0129329548083314 0.028515007379474 -3.60843329468026 -1.01391333333333 "DOWN"
"PCDH7" -1.39719666666667 8.318805 -2.85884734283661 0.0129557322164305 0.0285488015257975 -3.61014017254857 -1.39719666666667 "DOWN"
"LMBRD1" -1.213945 9.31950083333333 -2.85282881166632 0.0131086411225042 0.0288525633437312 -3.62151969954633 -1.213945 "DOWN"
"CKAP2" -1.0345 7.65905166666667 -2.84945794930805 0.0131950554347035 0.0290052788904538 -3.62789063234972 -1.0345 "DOWN"
"PUM2" -1.29437 9.548715 -2.83822138779364 0.0134871716617686 0.0295288340567904 -3.6491145297091 -1.29437 "DOWN"
"PRPF40A" -1.141375 8.2173475 -2.83780402659871 0.013498143173996 0.02953597981028 -3.64990245713063 -1.141375 "DOWN"
"ALDH2" -1.31713666666667 10.2175483333333 -2.83123257214259 0.0136720513640978 0.0298058886799732 -3.66230480269157 -1.31713666666667 "DOWN"
"APPBP2" -1.10011333333333 7.50828833333333 -2.82612265402735 0.0138087986946186 0.0300356557955321 -3.67194385620831 -1.10011333333333 "DOWN"
"CDC5L" -1.08761166666667 8.61212083333333 -2.82079677234673 0.0139527531025224 0.0302885992855777 -3.68198566212572 -1.08761166666667 "DOWN"
"TRIM8" -1.08687 7.79561666666667 -2.82064621046407 0.013956843987923 0.0302931895563414 -3.68226947342426 -1.08687 "DOWN"
"ZNF117" -1.04778166666667 7.17374416666667 -2.80356852108025 0.0144285690398327 0.0311362954023026 -3.71443622020216 -1.04778166666667 "DOWN"
"SNAI2" -1.19312166666667 11.1855891666667 -2.80219493271432 0.0144671824368188 0.0311988435861601 -3.71702127797417 -1.19312166666667 "DOWN"
"EFNA5" -1.09396833333334 8.9059825 -2.79261383837518 0.0147393489760634 0.0316465528932764 -3.73504353032602 -1.09396833333334 "DOWN"
"PRG4" -2.77023666666667 5.62188833333333 -2.79012212207922 0.0148109477107899 0.0317735768384866 -3.73972787215826 -2.77023666666667 "DOWN"
"CHM" -1.05379833333334 6.9233775 -2.78651809641405 0.0149151110085019 0.031938924495434 -3.74650137971442 -1.05379833333334 "DOWN"
"STAG2" -1.16591166666667 8.40059416666667 -2.78360107542759 0.0149999432145962 0.0320802469085155 -3.75198202538111 -1.16591166666667 "DOWN"
"LGR5" -1.27325333333334 6.17093833333333 -2.78034112781422 0.0150953070319073 0.0322571958992158 -3.75810518509706 -1.27325333333334 "DOWN"
"EFTUD2" -1.08135833333334 9.3838275 -2.77472324822207 0.0152610414650363 0.0325795603866401 -3.7686527786994 -1.08135833333334 "DOWN"
"KHDC4" -1.00078166666667 8.31811916666667 -2.77250023647826 0.0153271133826168 0.0326840446772602 -3.77282492194523 -1.00078166666667 "DOWN"
"KCTD4" -1.09179333333334 6.89665333333333 -2.76775806842553 0.0154689953289322 0.0328997863746182 -3.78172201552659 -1.09179333333334 "DOWN"
"MFAP5" -1.27265666666667 7.90741666666667 -2.76767826762002 0.0154713938587651 0.0329003225675849 -3.78187170003711 -1.27265666666667 "DOWN"
"UBL3" -1.27289 8.53747333333333 -2.76693696345533 0.0154936922215838 0.0329386011612255 -3.78326212856145 -1.27289 "DOWN"
"EXOSC8" -1.02854333333334 7.396165 -2.76217145566804 0.015637790218773 0.0331842222893029 -3.79219815926311 -1.02854333333334 "DOWN"
"HNRNPA2B1" -1.45960666666667 9.56807166666667 -2.75785775106742 0.0157693555730041 0.033399569189306 -3.80028338845972 -1.45960666666667 "DOWN"
"NOL11" -1.3259 8.40432333333333 -2.75257231652255 0.0159320330713038 0.0336882608521099 -3.8101852404673 -1.3259 "DOWN"
"TGOLN2" -1.05645666666667 8.58558666666667 -2.74722743448981 0.0160982068979406 0.0339633547059429 -3.82019315681395 -1.05645666666667 "DOWN"
"STK17B" -1.12572333333333 7.113655 -2.73184125570637 0.0165860704329632 0.0348166649680169 -3.8489725194305 -1.12572333333333 "DOWN"
"MORC4" -1.10753333333334 7.94652833333333 -2.72861991545975 0.0166900238927201 0.0349821805316031 -3.85499219630082 -1.10753333333334 "DOWN"
"DHX9" -1.22049166666667 9.0543025 -2.72846706850532 0.0166949720632833 0.0349829845230357 -3.85527776959582 -1.22049166666667 "DOWN"
"ANGPTL2" -1.20542166666667 7.95237916666667 -2.72746418946083 0.0167274741479079 0.0350415093261081 -3.85715139749825 -1.20542166666667 "DOWN"
"NUP88" -1.09284833333334 9.0495675 -2.71585803775897 0.0171081334559285 0.035644076337158 -3.87882032079544 -1.09284833333334 "DOWN"
"COMP" -1.15109833333333 7.8508925 -2.7138686072368 0.017174225252543 0.0357380565667905 -3.88253197407078 -1.15109833333333 "DOWN"
"CAPRIN1" -1.23112 10.1005233333333 -2.70995043342467 0.017305121107593 0.0359501136849786 -3.88983976635857 -1.23112 "DOWN"
"MRPL45" -1.00716166666667 9.9028025 -2.70757867825092 0.0173848269426633 0.0360685743607394 -3.89426184833885 -1.00716166666667 "DOWN"
"MIR1299" -1.44666 8.55382333333333 -2.70592556280817 0.0174405933744761 0.0361614200299951 -3.89734337966845 -1.44666 "DOWN"
"EFR3A" -1.11812833333333 8.9533275 -2.70551866349158 0.0174543464754958 0.0361834220687584 -3.89810178675983 -1.11812833333333 "DOWN"
"NAE1" -1.05223833333334 8.78339583333333 -2.69519830233967 0.0178067248711397 0.0367994443609045 -3.91732645676919 -1.05223833333334 "DOWN"
"DEK" -1.06686333333334 8.43863166666667 -2.69359068319961 0.0178622352630618 0.0368992374814301 -3.92031917459487 -1.06686333333334 "DOWN"
"XRN2" -1.22549333333334 7.80558833333333 -2.69325462490504 0.0178738604777648 0.0369067373205659 -3.92094470882707 -1.22549333333334 "DOWN"
"OGT" -1.26971500000001 9.6051925 -2.69239233032266 0.0179037234068506 0.0369401362740888 -3.92254966668037 -1.26971500000001 "DOWN"
"SESTD1" -1.25765833333334 7.38995416666667 -2.69108185856158 0.0179492005780628 0.0370090592494683 -3.92498851012936 -1.25765833333334 "DOWN"
"MIR571" -1.31643 7.840525 -2.66913208901998 0.0187278366422624 0.0383514068206543 -3.96578528187916 -1.31643 "DOWN"
"DKFZP586I1420" -1.16386166666667 7.80370083333333 -2.64696929117615 0.0195473004643765 0.0397255613789078 -4.00687494888026 -1.16386166666667 "DOWN"
"LGR4" -1.24021833333333 8.3416475 -2.6342928831835 0.0200315450002547 0.0405124055632543 -4.0303291301064 -1.24021833333333 "DOWN"
"SPAST" -1.07473833333334 7.50795083333333 -2.63231924776587 0.0201079780666321 0.0406508952526163 -4.0339776140833 -1.07473833333334 "DOWN"
"WDR43" -1.168485 7.8639425 -2.60996672834245 0.0209935964025825 0.0420915429246285 -4.07523788331734 -1.168485 "DOWN"
"TRPS1" -1.094975 9.7537475 -2.58825189344499 0.0218900503228962 0.0436093958083381 -4.11521175748486 -1.094975 "DOWN"
"TRAPPC6B" -1.04891 8.2743 -2.57126255263717 0.0226171196102649 0.0447727249626941 -4.14640952509324 -1.04891 "DOWN"
"TNPO1" -1.04128 8.95491333333333 -2.55018883068561 0.0235514272365374 0.0462637801719397 -4.18501090979935 -1.04128 "DOWN"
"CPA3" -1.86135000000001 7.37656666666667 -2.54654318849083 0.0237167906072665 0.0465349419390912 -4.19167769762519 -1.86135000000001 "DOWN"
"PMP22" -1.27463333333334 8.27492833333333 -2.53827772450733 0.0240958610550496 0.0471467935351955 -4.20678051748838 -1.27463333333334 "DOWN"
"ARCN1" -1.09156666666667 9.67970333333333 -2.50205155462913 0.0258271953303409 0.0498525689489315 -4.27276923796062 -1.09156666666667 "DOWN"
"PYROXD1" -1.06561833333334 7.26986083333333 -2.49276399992688 0.0262899773600198 0.0505446480247463 -4.28963239326746 -1.06561833333334 "DOWN"
"KRT9" -2.62917833333333 9.2198775 -2.49203127865798 0.0263268245834075 0.0506003219077706 -4.2909618043931 -2.62917833333333 "DOWN"
"CXCL11" -1.11363333333334 5.52608 -2.47845567667398 0.0270185531747996 0.0515869934059951 -4.31556674180074 -1.11363333333334 "DOWN"
"THRAP3" -1.12635666666667 8.920745 -2.4731237214595 0.0272949784223303 0.0519786614327788 -4.32521701804662 -1.12635666666667 "DOWN"
"PHAX" -1.00925333333334 8.42350166666667 -2.47179013557322 0.0273645385475371 0.0520724577103226 -4.32762946217942 -1.00925333333334 "DOWN"
"MIR554" -1.39004666666667 6.89826166666667 -2.44685057593277 0.0286971178208874 0.0541311127194884 -4.37265488936024 -1.39004666666667 "DOWN"
"NUP153" -1.161675 10.0406125 -2.44211390929896 0.0289571337920287 0.0545142405753151 -4.38118683511549 -1.161675 "DOWN"
"MIR944" -1.19180666666667 4.49306 -2.42839601441698 0.0297229427443277 0.0556551754684894 -4.40586045786774 -1.19180666666667 "DOWN"
"CXCL10" -1.657 6.39169666666667 -2.38848444659628 0.032062587932573 0.0591900936806551 -4.47733748860797 -1.657 "DOWN"
"HOOK3" -1.13624666666667 9.15307333333333 -2.38584494553134 0.0322233545186748 0.0594010316370712 -4.48204792592281 -1.13624666666667 "DOWN"
"LIN7C" -1.49366666666667 10.07395 -2.33412178769056 0.0355328144825054 0.064353054054787 -4.57392196693328 -1.49366666666667 "DOWN"
"MIR3936" -1.05013166666667 5.96387083333333 -2.30021138523248 0.0378748899324942 0.0677258881107409 -4.63369616654881 -1.05013166666667 "DOWN"
"ARL4C" -1.06889833333334 7.91750916666667 -2.27979791547044 0.0393544084933585 0.0698095559988657 -4.66949679199057 -1.06889833333334 "DOWN"
"SCARNA5" -1.20834833333334 9.34592083333333 -2.26886824586088 0.0401688256292132 0.071015889186226 -4.68860730283236 -1.20834833333334 "DOWN"
"HNRNPU" -1.017105 9.56076916666667 -2.25497150827666 0.0412272888062436 0.0725607857184639 -4.71284672130263 -1.017105 "DOWN"
"NORAD" -1.09193666666667 10.823315 -2.24962721794412 0.0416412944375659 0.0731718171659991 -4.72215074007531 -1.09193666666667 "DOWN"
"MIR4720" -1.06804833333333 5.08230416666667 -2.24497086928637 0.0420051943109705 0.0736929859675582 -4.73024898743508 -1.06804833333333 "DOWN"
"ERLIN1" -1.00091833333334 9.0215975 -2.19757326916709 0.0458833397054406 0.0791825975011252 -4.81224359555082 -1.00091833333334 "DOWN"
"ARMH3" -1.00399166666667 8.79475583333333 -2.1896101888458 0.046566945960517 0.0800738330359888 -4.82593921007595 -1.00399166666667 "DOWN"
"MIR3118-4" -1.00147666666667 6.35084833333333 -2.15497330373242 0.0496527150894398 0.0842195833578288 -4.88523497792551 -1.00147666666667 "DOWN"
