# Supplementary material for: Role of M1 macrophages in diabetic foot ulcers and related immune regulatory mechanisms
Source: Front Pharmacol. 2023 Jan 9;13:1098041. doi: 10.3389/fphar.2022.1098041 (PMC9868553; doi:10.3389/fphar.2022.1098041)
Supplement: Supplementary file 1 [file DataSheet1.ZIP › supplementaryData/Table S3.txt]

CTSL
CTSS
SOCS3
ZYX
VEGFA
IL18
DDX17
PTGS2
HMOX1
HMGB1
CCL3
CXCL12
CCL3L1
CXCL2
MIF
CXCL14
CXCL8
EREG
FGF7
IL1RN
JAG1
NAMPT
ANGPTL2
RORA
CDK4
