# Supplementary material for: Role of M1 macrophages in diabetic foot ulcers and related immune regulatory mechanisms
Source: Front Pharmacol. 2023 Jan 9;13:1098041. doi: 10.3389/fphar.2022.1098041 (PMC9868553; doi:10.3389/fphar.2022.1098041)
Supplement: Supplementary file 1 [file DataSheet1.ZIP › supplementaryData/Table S4.xlsx]

## Sheet: Sheet1
Primer information	Name of primer	Sequence of primers（5'-3')	Length of segment（bp）	Temperature of annealing（℃）
	cel-miR-39-3p-RT	CTCAACTGGTGTCGTGGAGTCGGCAATTCAGTTGAG CAAGCTGA		60
	cel-miR-39-3p-S	ACACTCCAGCTGGGTCACCGGGTGTAAATC	60	60
	Universal primers-A	TGGTGTCGTGGAGTCG		60
NM_001145412.3	H-NFE2L2-S	ATGACAATGAGGTTTCTTCGGCT	149	60
	H-NFE2L2-A	CATACCGTCTAAATCAACAGGGG		60
NM_001291746.2	H-REL-S	TTGACGACTGCTCTTCCTCCTG	118	60
	H-REL-A	CTCCTCCTCTGACACTTCCACA		60
NM_001987.5	H-ETV6-S	CAGACTGTAGACTGCTTTGGGATT	229	60
	H-ETV6-A	CCTGGCTCCTTCCTGATAATGT		60
NM_001190737.2	H-NFIB(1)-S	GCCTAACGGCAGTGGTCAAGTA	137	60
	H-NFIB(1)-A	CAGTGGATGTAGTGATGGGTTTAG		60
NM_001031804.3	H-MAF(1)-S	AAGTCGACCACCTCAAGCAG	224	60
	H-MAF(1)-A	AGAACTAGCAAGCCCACACC		60
